# Supplementary material for: Glucocorticoids trigger muscle-liver crosstalk to attenuate acute liver injury and promote liver regeneration via the FGF6-FGFBP1 axis
Source: Mil Med Res. 2025 Jul 21;12:36. doi: 10.1186/s40779-025-00618-y (PMC12278513; doi:10.1186/s40779-025-00618-y)
Supplement: Supplementary file 2 — Additional file 2. RNA-seq and ATAC-seq analysis data of the Gas from the Sham group and PHx group at 12 h post-treatment. [file 40779_2025_618_MOESM2_ESM.xlsx]

## Sheet: DEGs_overlap
Gene_ID	PHx 12 h 1	PHx 12 h 2	PHx 12 h 3	Sham 1	Sham 2	Sham 3	PH 12	Sham	Log2 fold change	P-value	P-adj	Gene_name	Gene_chr	Gene_start	Gene_end	Gene_strand	Gene_length	Gene_biotype	Gene_description	tf_family
ENSMUSG00000037846	0.986197	2.87741	1.00997	8.62247	21.1299	17.0548	1.62453	15.6024	-3.25078	0.000578094	0.00380225	Rtkn2	10	67979570	68059740	+	5547	protein_coding	rhotekin 2 [Source:MGI Symbol;Acc:MGI:2158417]	-
ENSMUSG00000042292	94.6749	126.606	103.017	685.007	875.833	861.767	108.099	807.536	-2.89993	4.107e-56	4.70852e-53	Mkl1	15	81012281	81190757	-	6114	protein_coding	MKL (megakaryoblastic leukemia)/myocardin-like 1 [Source:MGI Symbol;Acc:MGI:2384495]	-
ENSMUSG00000026114	2.95859	1.91828	10.0997	27.7835	38.0338	30.0966	4.99218	31.9713	-2.68859	2.03165e-05	0.000213539	Cnga3	1	37214434	37263384	+	3957	protein_coding	cyclic nucleotide gated channel alpha 3 [Source:MGI Symbol;Acc:MGI:1341818]	-
ENSMUSG00000103114	7.88958	15.3462	16.1595	76.6442	84.5195	86.277	13.1318	82.4802	-2.65083	3.29082e-12	1.43831e-10	Gm32200	1	191436340	191465048	-	2385	lincRNA	predicted gene, 32200 [Source:MGI Symbol;Acc:MGI:5591359]	-
ENSMUSG00000116851	9.86197	4.79569	7.06978	25.8674	41.2032	42.1353	7.24248	36.402	-2.32993	1.38967e-05	0.000152967	AC154507.3	17	15262714	15285358	-	7529	lincRNA	novel transcript	-
ENSMUSG00000026971	96.6473	140.034	195.934	650.517	782.862	658.113	144.205	697.164	-2.27398	1.74778e-24	3.32239e-22	Itgb6	2	60598292	60722643	-	7111	protein_coding	integrin beta 6 [Source:MGI Symbol;Acc:MGI:96615]	-
ENSMUSG00000079620	9.86197	3.83655	10.0997	34.4899	32.7513	47.1514	7.93274	38.1309	-2.27041	1.45429e-05	0.000158557	Muc4	16	32735886	32782391	+	11757	protein_coding	mucin 4 [Source:MGI Symbol;Acc:MGI:2153525]	-
ENSMUSG00000018648	14.793	30.6924	34.3389	109.218	165.869	108.348	26.6081	127.812	-2.26337	4.29575e-11	1.57694e-09	Dusp14	11	84048041	84069261	-	1945	protein_coding	dual specificity phosphatase 14 [Source:MGI Symbol;Acc:MGI:1927168]	-
ENSMUSG00000086245	11.8344	23.0193	26.2592	114.008	86.6325	92.2963	20.371	97.6457	-2.2627	1.21294e-10	4.04423e-09	Gm16170	11	48843648	48853493	-	3754	antisense	predicted gene 16170 [Source:MGI Symbol;Acc:MGI:3805548]	-
ENSMUSG00000087080	12.8206	10.5505	21.2093	47.9026	81.35	78.2512	14.8601	69.1679	-2.22089	8.85159e-08	1.68292e-06	Gm12199	11	50717670	50718915	-	517	antisense	predicted gene 12199 [Source:MGI Symbol;Acc:MGI:3650414]	-
ENSMUSG00000017491	2.95859	24.9376	14.1396	54.609	64.4461	76.2448	14.0119	65.1	-2.21216	8.44295e-06	9.93162e-05	Rarb	14	16430839	16819156	-	5265	protein_coding	retinoic acid receptor, beta [Source:MGI Symbol;Acc:MGI:97857]	THR-like
ENSMUSG00000026185	1643.99	1784	2173.45	9786.5	9438.71	6560.06	1867.15	8595.09	-2.20274	3.87809e-37	2.14071e-34	Igfbp5	1	72857932	72874884	-	6006	protein_coding	insulin-like growth factor binding protein 5 [Source:MGI Symbol;Acc:MGI:96440]	-
ENSMUSG00000027654	22.6825	13.4279	27.2692	82.3925	137.344	64.2061	21.1265	94.6476	-2.16485	3.82426e-08	7.92723e-07	Fam83d	2	158768093	158786637	+	3991	protein_coding	family with sequence similarity 83, member D [Source:MGI Symbol;Acc:MGI:1919128]	-
ENSMUSG00000000183	41.4203	32.6107	37.3688	97.7213	176.434	200.644	37.1333	158.267	-2.09097	3.41613e-11	1.27924e-09	Fgf6	6	127015586	127028187	+	4657	protein_coding	fibroblast growth factor 6 [Source:MGI Symbol;Acc:MGI:95520]	-
ENSMUSG00000104117	6.90338	16.3053	15.1495	46.9445	61.2766	50.161	12.7861	52.7941	-2.04394	2.81477e-06	3.77599e-05	Gm20743	1	164863133	164936775	+	4171	processed_transcript	predicted gene, 20743 [Source:MGI Symbol;Acc:MGI:5434099]	-
ENSMUSG00000020627	35.5031	46.0386	32.319	100.595	183.83	167.538	37.9536	150.654	-1.98595	9.73804e-11	3.32118e-09	Klhl29	12	5077472	5375682	-	7041	protein_coding	kelch-like 29 [Source:MGI Symbol;Acc:MGI:2683857]	-
ENSMUSG00000059049	6.90338	4.79569	7.06978	25.8674	16.9039	30.0966	6.25628	24.2893	-1.96109	0.0010952	0.00653174	Frem1	4	82897920	83052339	-	13978	protein_coding	Fras1 related extracellular matrix protein 1 [Source:MGI Symbol;Acc:MGI:2670972]	-
ENSMUSG00000036306	12.8206	23.9784	9.08972	74.728	49.6552	54.1739	15.2962	59.5191	-1.95671	6.12818e-06	7.49257e-05	Lzts1	8	69132669	69184225	-	6802	protein_coding	leucine zipper, putative tumor suppressor 1 [Source:MGI Symbol;Acc:MGI:2684762]	-
ENSMUSG00000061603	376.727	520.812	359.549	1516.6	1770.68	1477.74	419.029	1588.34	-1.92174	7.43018e-30	2.21479e-27	Akap6	12	52699383	53155599	+	14848	protein_coding	A kinase (PRKA) anchor protein 6 [Source:MGI Symbol;Acc:MGI:3050566]	-
ENSMUSG00000030657	46.3513	30.6924	33.329	132.211	164.813	105.338	36.7909	134.121	-1.86568	3.42663e-10	1.05676e-08	Xylt1	7	117380979	117673580	+	9651	protein_coding	xylosyltransferase 1 [Source:MGI Symbol;Acc:MGI:2451073]	-
ENSMUSG00000026012	13.8068	29.7333	34.3389	37.364	146.853	96.3092	25.9597	93.5086	-1.84716	7.68427e-05	0.000685642	Cd28	1	60716800	60773359	+	6122	protein_coding	CD28 antigen [Source:MGI Symbol;Acc:MGI:88327]	-
ENSMUSG00000054978	97.6335	157.299	137.356	584.412	351.812	449.443	130.763	461.889	-1.82092	7.47498e-15	4.76098e-13	Kbtbd13	9	65388684	65391652	-	2969	protein_coding	kelch repeat and BTB (POZ) domain containing 13 [Source:MGI Symbol;Acc:MGI:1921742]	-
ENSMUSG00000039419	59.1718	35.4881	46.4586	91.0149	260.954	141.454	47.0395	164.474	-1.80483	6.36339e-07	9.78741e-06	Cntnap2	6	45059357	47304213	+	10248	protein_coding	contactin associated protein-like 2 [Source:MGI Symbol;Acc:MGI:1914047]	-
ENSMUSG00000031543	1775.15	2003.64	2436.04	5983.99	7836.01	7882.31	2071.61	7234.1	-1.80408	1.88358e-29	5.19868e-27	Ank1	8	22974844	23150497	+	13527	protein_coding	ankyrin 1, erythroid [Source:MGI Symbol;Acc:MGI:88024]	-
ENSMUSG00000028766	40.4341	70.0171	79.7875	283.583	125.723	245.789	63.4129	218.365	-1.78533	3.48426e-08	7.29066e-07	Alpl	4	137741733	137796384	-	4033	protein_coding	alkaline phosphatase, liver/bone/kidney [Source:MGI Symbol;Acc:MGI:87983]	-
ENSMUSG00000004698	47.3375	52.7526	40.3987	148.498	192.282	141.454	46.8296	160.745	-1.77704	7.38795e-12	3.05014e-10	Hdac9	12	34047580	34917095	-	14665	protein_coding	histone deacetylase 9 [Source:MGI Symbol;Acc:MGI:1931221]	-
ENSMUSG00000087221	14.793	16.3053	21.2093	55.567	47.5422	73.2351	17.4359	58.7814	-1.75544	7.48379e-06	8.94454e-05	BC037032	15	4020114	4027405	-	7125	processed_transcript	cDNA Sequence BC037032 [Source:MGI Symbol;Acc:MGI:3040924]	-
ENSMUSG00000049588	12.8206	46.9977	31.309	104.428	89.802	113.364	30.3758	102.531	-1.75348	3.42898e-06	4.50269e-05	Ccdc69	11	55049731	55078131	-	1848	protein_coding	coiled-coil domain containing 69 [Source:MGI Symbol;Acc:MGI:1196234]	-
ENSMUSG00000086584	16.7653	22.0602	11.1097	51.7348	59.1636	55.1771	16.6451	55.3585	-1.72953	1.39466e-05	0.00015329	Gm12002	11	12314514	12351028	+	2757	antisense	predicted gene 12002 [Source:MGI Symbol;Acc:MGI:3651521]	-
ENSMUSG00000111556	9.86197	14.3871	39.3888	37.364	86.6325	86.277	21.2126	70.0912	-1.7263	0.000480561	0.00326597	Gm19299	9	67133560	67213918	+	1629	lincRNA	predicted gene, 19299 [Source:MGI Symbol;Acc:MGI:5011484]	-
ENSMUSG00000068373	54.2408	60.4257	69.6878	212.688	183.83	212.683	61.4514	203.067	-1.72565	2.16447e-14	1.29555e-12	D430041D05Rik	2	104143073	104411013	-	16639	protein_coding	RIKEN cDNA D430041D05 gene [Source:MGI Symbol;Acc:MGI:2181743]	-
ENSMUSG00000052949	116.371	118.933	121.196	239.513	465.914	469.507	118.834	391.645	-1.71984	7.82457e-12	3.195e-10	Rnf157	11	116336353	116413032	-	9537	protein_coding	ring finger protein 157 [Source:MGI Symbol;Acc:MGI:2442484]	-
ENSMUSG00000030089	534.519	558.218	630.22	1967.84	1892.18	1784.73	574.319	1881.58	-1.71226	7.90758e-40	5.61213e-37	Slc41a3	6	90604725	90646412	+	2911	protein_coding	solute carrier family 41, member 3 [Source:MGI Symbol;Acc:MGI:1918949]	-
ENSMUSG00000025425	130.178	131.402	147.455	357.353	498.665	483.552	136.345	446.524	-1.71115	6.82814e-19	7.01738e-17	St8sia5	18	77185853	77255450	+	2097	protein_coding	ST8 alpha-N-acetyl-neuraminide alpha-2,8-sialyltransferase 5 [Source:MGI Symbol;Acc:MGI:109243]	-
ENSMUSG00000040350	225.839	290.619	318.14	982.003	770.184	978.14	278.199	910.109	-1.71038	2.42658e-22	3.65311e-20	Trim7	11	48826140	48852209	+	7597	protein_coding	tripartite motif-containing 7 [Source:MGI Symbol;Acc:MGI:2137353]	-
ENSMUSG00000034275	11.8344	23.9784	15.1495	69.9378	24.2994	72.2319	16.9874	55.4897	-1.7081	0.0004306	0.00296702	Igsf9b	9	27299204	27357546	+	16686	protein_coding	immunoglobulin superfamily, member 9B [Source:MGI Symbol;Acc:MGI:2685354]	-
ENSMUSG00000028339	210.06	274.313	304.001	1029.91	549.377	897.883	262.791	825.722	-1.65232	4.33419e-13	2.20853e-11	Col15a1	4	47208161	47313167	+	6349	protein_coding	collagen, type XV, alpha 1 [Source:MGI Symbol;Acc:MGI:88449]	-
ENSMUSG00000040964	331.362	492.997	481.755	1357.56	1170.59	1562.01	435.371	1363.39	-1.64694	1.17219e-19	1.31356e-17	Arhgef10l	4	140514485	140666012	-	5693	protein_coding	Rho guanine nucleotide exchange factor (GEF) 10-like [Source:MGI Symbol;Acc:MGI:1920004]	-
ENSMUSG00000044788	92.7025	110.301	107.057	435.914	181.717	349.121	103.353	322.25	-1.64161	5.12512e-09	1.27362e-07	Fads6	11	115279622	115297663	-	6653	protein_coding	fatty acid desaturase domain family, member 6 [Source:MGI Symbol;Acc:MGI:3039592]	-
ENSMUSG00000057716	17.7515	14.3871	13.1296	59.3992	40.1468	40.1288	15.0894	46.5583	-1.62703	0.000124575	0.00103899	Tmem178b	6	39873271	40255150	+	9729	protein_coding	transmembrane protein 178B [Source:MGI Symbol;Acc:MGI:3647581]	-
ENSMUSG00000099411	50.296	107.423	70.6978	192.568	267.293	244.786	76.1391	234.882	-1.62318	2.53833e-09	6.80418e-08	2310015D24Rik	16	13514131	13521107	-	3035	lincRNA	RIKEN cDNA 2310015D24 gene [Source:MGI Symbol;Acc:MGI:1917350]	-
ENSMUSG00000098658	16.7653	24.9376	13.1296	42.1543	79.237	48.1546	18.2775	56.5153	-1.62313	0.000132641	0.00109523	Mir6338	11	72388756	72388864	+	109	miRNA	microRNA 6338 [Source:MGI Symbol;Acc:MGI:5531060]	-
ENSMUSG00000021994	50.296	52.7526	68.6779	195.443	186.999	143.461	57.2422	175.301	-1.61593	1.1904e-10	3.97796e-09	Wnt5a	14	28504750	28527448	+	7823	protein_coding	wingless-type MMTV integration site family, member 5A [Source:MGI Symbol;Acc:MGI:98958]	-
ENSMUSG00000032402	535.505	515.057	702.938	1611.44	2055.94	1706.48	584.5	1791.29	-1.61588	7.02943e-23	1.13877e-20	Smad3	9	63646767	63757994	-	5542	protein_coding	SMAD family member 3 [Source:MGI Symbol;Acc:MGI:1201674]	MH1
ENSMUSG00000025610	53.2546	89.1998	74.7377	196.401	216.581	250.805	72.3974	221.262	-1.61072	2.35595e-11	9.02649e-10	Map3k7cl	16	87553330	87595336	+	1652	protein_coding	Map3k7 C-terminal like [Source:MGI Symbol;Acc:MGI:2446584]	-
ENSMUSG00000109904	23.6687	32.6107	32.319	85.2666	87.689	96.3092	29.5328	89.7549	-1.60344	1.82427e-07	3.23678e-06	Gm45819	7	110119990	110121740	+	1751	TEC	predicted gene 45819 [Source:MGI Symbol;Acc:MGI:5804934]	-
ENSMUSG00000027560	9.86197	30.6924	18.1794	70.8958	47.5422	60.1933	19.5779	59.5438	-1.60324	0.000176883	0.00139706	Dok5	2	170731807	170879769	+	1768	protein_coding	docking protein 5 [Source:MGI Symbol;Acc:MGI:1924079]	-
ENSMUSG00000024411	212.032	341.453	373.688	1002.12	768.071	987.169	309.058	919.121	-1.5727	3.83143e-14	2.18788e-12	Aqp4	18	15389394	15403684	-	5082	protein_coding	aquaporin 4 [Source:MGI Symbol;Acc:MGI:107387]	-
ENSMUSG00000032076	44.3789	38.3655	47.4685	64.1895	193.338	124.399	43.4043	127.309	-1.55087	2.19877e-05	0.000228844	Cadm1	9	47530173	47857637	+	10440	protein_coding	cell adhesion molecule 1 [Source:MGI Symbol;Acc:MGI:1889272]	-
ENSMUSG00000039621	60.158	80.5676	88.8772	248.135	196.508	226.728	76.5343	223.79	-1.54906	1.10448e-11	4.37798e-10	Prex1	2	166566342	166713832	-	10266	protein_coding	phosphatidylinositol-3,4,5-trisphosphate-dependent Rac exchange factor 1 [Source:MGI Symbol;Acc:MGI:3040696]	-
ENSMUSG00000042961	196.253	209.092	199.974	564.293	560.998	616.981	201.773	580.757	-1.52507	1.10027e-23	1.9068e-21	Egflam	15	7206120	7398395	-	6121	protein_coding	EGF-like, fibronectin type III and laminin G domains [Source:MGI Symbol;Acc:MGI:2146149]	-
ENSMUSG00000021277	142.012	179.359	161.595	476.152	394.072	516.659	160.989	462.294	-1.52194	9.87516e-17	8.17664e-15	Traf3	12	111166370	111267153	+	7350	protein_coding	TNF receptor-associated factor 3 [Source:MGI Symbol;Acc:MGI:108041]	-
ENSMUSG00000003949	129.192	101.669	108.067	226.1	469.083	277.892	112.976	324.359	-1.52056	1.0561e-08	2.43279e-07	Hlf	11	90336536	90390895	-	6681	protein_coding	hepatic leukemia factor [Source:MGI Symbol;Acc:MGI:96108]	TF_bZIP
ENSMUSG00000035735	73.9648	102.628	132.306	265.38	289.479	317.018	102.966	290.626	-1.4976	4.96463e-11	1.79159e-09	Dagla	19	10245265	10304877	-	5747	protein_coding	diacylglycerol lipase, alpha [Source:MGI Symbol;Acc:MGI:2677061]	-
ENSMUSG00000042745	86.7853	35.4881	69.6878	274.961	110.932	149.48	63.9871	178.458	-1.48213	4.52379e-05	0.000431366	Id1	2	152736251	152737410	+	1160	protein_coding	inhibitor of DNA binding 1 [Source:MGI Symbol;Acc:MGI:96396]	bHLH
ENSMUSG00000030352	142.999	179.359	182.804	470.403	453.236	471.514	168.387	465.051	-1.46574	4.91695e-18	4.65569e-16	Tspan9	6	127961396	128143594	-	4975	protein_coding	tetraspanin 9 [Source:MGI Symbol;Acc:MGI:1924558]	-
ENSMUSG00000020661	748.523	810.471	861.503	2335.73	1898.52	2259.25	806.833	2164.5	-1.42393	1.63703e-25	3.29706e-23	Dnmt3a	12	3806007	3914443	+	16642	protein_coding	DNA methyltransferase 3A [Source:MGI Symbol;Acc:MGI:1261827]	-
ENSMUSG00000074922	71.0062	115.097	113.116	204.065	308.496	289.931	99.7397	267.497	-1.42235	8.50671e-09	2.00291e-07	Fam122a	19	24476502	24477356	-	855	protein_coding	family with sequence similarity 122, member A [Source:MGI Symbol;Acc:MGI:1915284]	-
ENSMUSG00000002489	140.04	114.137	146.445	240.471	458.518	372.195	133.541	357.061	-1.41839	4.8348e-09	1.21106e-07	Tiam1	16	89787111	90143769	-	10048	protein_coding	T cell lymphoma invasion and metastasis 1 [Source:MGI Symbol;Acc:MGI:103306]	-
ENSMUSG00000031934	71.0062	74.8127	58.5782	99.6374	319.061	124.399	68.1324	181.033	-1.40772	0.000149059	0.00120804	Panx1	9	15002128	15045478	-	6030	protein_coding	pannexin 1 [Source:MGI Symbol;Acc:MGI:1860055]	-
ENSMUSG00000020354	36.4893	52.7526	58.5782	133.169	117.271	141.454	49.2733	130.631	-1.40754	1.85272e-07	3.27945e-06	Sgcd	11	46896253	47988969	-	8257	protein_coding	sarcoglycan, delta (dystrophin-associated glycoprotein) [Source:MGI Symbol;Acc:MGI:1346525]	-
ENSMUSG00000002799	243.591	323.229	276.731	885.24	606.427	742.383	281.184	744.684	-1.40532	2.60633e-14	1.53537e-12	Jag2	12	112907819	112929776	-	6965	protein_coding	jagged 2 [Source:MGI Symbol;Acc:MGI:1098270]	-
ENSMUSG00000018983	21.6963	30.6924	35.3489	92.931	47.5422	90.2899	29.2459	76.921	-1.39778	0.000157935	0.00126962	E2f2	4	136172394	136196057	+	4882	protein_coding	E2F transcription factor 2 [Source:MGI Symbol;Acc:MGI:1096341]	E2F
ENSMUSG00000050315	4218.95	5653.16	5306.38	11543.6	14105.2	13711	5059.49	13119.9	-1.37466	4.7593e-21	6.22216e-19	Synpo2	3	123076519	123236149	-	13138	protein_coding	synaptopodin 2 [Source:MGI Symbol;Acc:MGI:2153070]	-
ENSMUSG00000021365	70.02	71.9353	74.7377	223.226	127.836	203.654	72.231	184.905	-1.35772	1.62142e-07	2.90803e-06	Nedd9	13	41309581	41487362	-	6376	protein_coding	neural precursor cell expressed, developmentally down-regulated gene 9 [Source:MGI Symbol;Acc:MGI:97302]	-
ENSMUSG00000019970	1605.53	1275.65	1115.01	2433.45	5346.91	2455.88	1332.06	3412.08	-1.35693	0.00100463	0.00607175	Sgk1	10	21882184	21999903	+	4903	protein_coding	serum/glucocorticoid regulated kinase 1 [Source:MGI Symbol;Acc:MGI:1340062]	-
ENSMUSG00000090066	1928.02	2953.18	2523.91	5987.82	6623.16	6309.26	2468.37	6306.75	-1.35326	1.30312e-17	1.15606e-15	1110002E22Rik	3	138065052	138081506	+	9998	protein_coding	RIKEN cDNA 1110002E22 gene [Source:MGI Symbol;Acc:MGI:1915066]	-
ENSMUSG00000101086	56.2132	75.7719	60.5981	131.253	215.525	142.457	64.1944	163.078	-1.34266	7.63211e-07	1.15014e-05	Gm28651	14	32685648	32689250	+	2827	lincRNA	predicted gene 28651 [Source:MGI Symbol;Acc:MGI:5579357]	-
ENSMUSG00000039316	145.957	203.337	189.874	511.6	301.101	550.768	179.723	454.49	-1.33898	1.5201e-08	3.41713e-07	Rftn1	17	49992257	50190674	-	4504	protein_coding	raftlin lipid raft linker 1 [Source:MGI Symbol;Acc:MGI:1923688]	-
ENSMUSG00000022449	38.4617	59.4665	55.5483	76.6442	108.819	202.651	51.1588	129.371	-1.3378	0.000177269	0.00139937	Adamts20	15	94270163	94465418	-	8997	protein_coding	a disintegrin-like and metallopeptidase (reprolysin type) with thrombospondin type 1 motif, 20 [Source:MGI Symbol;Acc:MGI:2660628]	-
ENSMUSG00000058056	911.246	1088.62	1046.33	2549.38	2299.99	2779.93	1015.4	2543.1	-1.32457	8.58423e-23	1.36106e-20	Palld	8	61511433	61902690	-	10292	protein_coding	palladin, cytoskeletal associated protein [Source:MGI Symbol;Acc:MGI:1919583]	-
ENSMUSG00000060512	52.2684	66.1805	60.5981	168.617	148.966	130.419	59.6824	149.334	-1.32323	7.21533e-08	1.39478e-06	0610040J01Rik	5	63812363	63899625	+	2403	protein_coding	RIKEN cDNA 0610040J01 gene [Source:MGI Symbol;Acc:MGI:1923511]	-
ENSMUSG00000027544	114.399	112.219	100.997	247.177	285.253	284.915	109.205	272.448	-1.31806	5.74588e-12	2.4123e-10	Nfatc2	2	168476410	168601657	-	10578	protein_coding	nuclear factor of activated T cells, cytoplasmic, calcineurin dependent 2 [Source:MGI Symbol;Acc:MGI:102463]	RHD
ENSMUSG00000030123	477.319	510.261	635.27	1661.26	989.934	1376.42	540.95	1342.54	-1.3119	2.02019e-11	7.82051e-10	Plxnd1	6	115954811	115995005	-	7301	protein_coding	plexin D1 [Source:MGI Symbol;Acc:MGI:2154244]	-
ENSMUSG00000037692	142.999	216.765	163.615	571.957	307.44	418.343	174.46	432.58	-1.31039	6.35751e-08	1.25168e-06	Ahdc1	4	133011260	133078110	+	8444	protein_coding	AT hook, DNA binding motif, containing 1 [Source:MGI Symbol;Acc:MGI:2444218]	-
ENSMUSG00000042359	563.118	487.242	597.901	1062.48	1777.02	1207.88	549.421	1349.13	-1.29585	2.12823e-11	8.2174e-10	Osbpl6	2	76406508	76600647	+	10063	protein_coding	oxysterol binding protein-like 6 [Source:MGI Symbol;Acc:MGI:2139014]	-
ENSMUSG00000019768	223.867	272.395	213.103	606.447	700.455	432.388	236.455	579.763	-1.29321	1.84048e-10	5.95023e-09	Esr1	10	4611593	5005614	+	13661	protein_coding	estrogen receptor 1 (alpha) [Source:MGI Symbol;Acc:MGI:1352467]	ESR-like
ENSMUSG00000078532	104.537	88.2407	104.027	254.842	244.05	227.731	98.9348	242.208	-1.2925	6.78838e-11	2.39182e-09	Nkain1	4	130531602	130574173	-	1426	protein_coding	Na+/K+ transporting ATPase interacting 1 [Source:MGI Symbol;Acc:MGI:1914399]	-
ENSMUSG00000055138	13.8068	23.0193	34.3389	43.1123	72.8981	58.1868	23.7217	58.0657	-1.29129	0.00163524	0.00920377	Gm4861	3	137550045	137552622	-	957	lincRNA	predicted gene 4861 [Source:MGI Symbol;Acc:MGI:3643777]	-
ENSMUSG00000030691	51.2822	39.3246	57.5682	125.505	117.271	119.383	49.3917	120.72	-1.29127	9.83932e-07	1.44336e-05	Fchsd2	7	101092863	101284405	+	16627	protein_coding	FCH and double SH3 domains 2 [Source:MGI Symbol;Acc:MGI:2448475]	-
ENSMUSG00000032724	105.523	121.81	94.9371	313.283	209.186	262.844	107.424	261.771	-1.28534	5.82487e-09	1.43494e-07	Abtb2	2	103566310	103718423	+	6032	protein_coding	ankyrin repeat and BTB (POZ) domain containing 2 [Source:MGI Symbol;Acc:MGI:2139365]	-
ENSMUSG00000043557	223.867	211.969	259.562	627.524	505.004	549.765	231.799	560.764	-1.27551	1.97284e-14	1.19525e-12	Mdga1	17	29827956	29970087	-	9395	protein_coding	MAM domain containing glycosylphosphatidylinositol anchor 1 [Source:MGI Symbol;Acc:MGI:1922012]	-
ENSMUSG00000020826	21.6963	34.529	31.309	90.0569	61.2766	60.1933	29.1781	70.5089	-1.27406	0.000279069	0.00206722	Nos2	11	78920787	78960254	+	4412	protein_coding	nitric oxide synthase 2, inducible [Source:MGI Symbol;Acc:MGI:97361]	-
ENSMUSG00000026610	211.046	286.782	214.113	788.477	357.095	569.829	237.314	571.8	-1.26907	5.14838e-07	8.09403e-06	Esrrg	1	187608791	188214885	+	6208	protein_coding	estrogen-related receptor gamma [Source:MGI Symbol;Acc:MGI:1347056]	ESR-like
ENSMUSG00000001576	220.908	228.275	295.921	541.299	677.212	571.836	248.368	596.783	-1.26485	7.83623e-13	3.79192e-11	Ergic1	17	26561489	26656931	+	6456	protein_coding	endoplasmic reticulum-golgi intermediate compartment (ERGIC) 1 [Source:MGI Symbol;Acc:MGI:1914708]	-
ENSMUSG00000032193	66.0752	95.9138	72.7177	200.233	204.96	155.499	78.2356	186.897	-1.25516	1.64165e-07	2.93724e-06	Ldlr	9	21723483	21749919	+	9622	protein_coding	low density lipoprotein receptor [Source:MGI Symbol;Acc:MGI:96765]	-
ENSMUSG00000050556	357.989	361.595	437.316	893.862	802.935	1032.31	385.634	909.704	-1.23865	6.98456e-15	4.526e-13	Kcnb1	2	167095969	167190155	-	11488	protein_coding	potassium voltage gated channel, Shab-related subfamily, member 1 [Source:MGI Symbol;Acc:MGI:96666]	-
ENSMUSG00000025608	325.445	405.715	396.918	970.507	606.427	1074.45	376.026	883.794	-1.23322	3.06072e-09	8.04533e-08	Podxl	6	31519488	31563981	-	5488	protein_coding	podocalyxin-like [Source:MGI Symbol;Acc:MGI:1351317]	-
ENSMUSG00000047747	462.526	736.618	672.639	1201.4	1901.69	1295.16	623.928	1466.08	-1.23219	4.49853e-09	1.1383e-07	Rnf150	8	82863356	83091268	+	17242	protein_coding	ring finger protein 150 [Source:MGI Symbol;Acc:MGI:2443860]	-
ENSMUSG00000020474	43.3927	57.5483	49.4885	113.05	120.44	118.38	50.1431	117.29	-1.22489	2.31168e-06	3.16626e-05	Polm	11	5827860	5838016	-	3658	protein_coding	polymerase (DNA directed), mu [Source:MGI Symbol;Acc:MGI:1860191]	-
ENSMUSG00000052512	154.833	168.808	155.535	475.194	358.151	271.873	159.725	368.406	-1.2061	3.96346e-08	8.18164e-07	Nav2	7	48908716	49610090	+	32228	protein_coding	neuron navigator 2 [Source:MGI Symbol;Acc:MGI:2183691]	-
ENSMUSG00000029189	495.071	632.072	589.822	1050.02	1485.43	1416.55	572.321	1317.33	-1.20235	1.51931e-12	6.94594e-11	Sel1l3	5	53107083	53213927	-	9850	protein_coding	sel-1 suppressor of lin-12-like 3 (C. elegans) [Source:MGI Symbol;Acc:MGI:1916941]	-
ENSMUSG00000031618	69.0338	117.974	92.9171	223.226	191.225	227.731	93.3083	214.061	-1.19753	3.76675e-07	6.0955e-06	Nr3c2	8	76899442	77245012	+	6474	protein_coding	nuclear receptor subfamily 3, group C, member 2 [Source:MGI Symbol;Acc:MGI:99459]	ESR-like
ENSMUSG00000047963	265.287	479.569	486.805	567.167	1019.52	1187.81	410.554	924.832	-1.17138	1.09447e-05	0.0001249	Stbd1	5	92603041	92606579	+	2221	protein_coding	starch binding domain 1 [Source:MGI Symbol;Acc:MGI:1261768]	-
ENSMUSG00000015843	445.761	422.021	581.742	734.826	1277.3	1233.96	483.175	1082.03	-1.16304	5.0816e-08	1.0207e-06	Rxrg	1	167598384	167639623	+	2297	protein_coding	retinoid X receptor gamma [Source:MGI Symbol;Acc:MGI:98216]	RXR-like
ENSMUSG00000030084	226.825	267.599	263.602	532.677	520.851	635.039	252.676	562.856	-1.1555	1.42104e-12	6.53678e-11	Plxna1	6	89316314	89362620	-	9054	protein_coding	plexin A1 [Source:MGI Symbol;Acc:MGI:107685]	-
ENSMUSG00000020658	94.6749	90.1589	90.8972	245.261	157.418	209.673	91.9103	204.117	-1.15254	5.96647e-07	9.29199e-06	Efr3b	12	3962554	4038915	-	10382	protein_coding	EFR3 homolog B [Source:MGI Symbol;Acc:MGI:2444851]	-
ENSMUSG00000022951	810.654	1271.82	1080.67	2323.28	1526.63	3176.2	1054.38	2342.04	-1.15141	8.14835e-07	1.21931e-05	Rcan1	16	92391953	92470867	-	3085	protein_coding	regulator of calcineurin 1 [Source:MGI Symbol;Acc:MGI:1890564]	-
ENSMUSG00000070509	260.356	278.15	324.2	744.406	639.179	529.701	287.569	637.762	-1.14965	7.89204e-11	2.72907e-09	Rgma	7	73375509	73419899	+	5544	protein_coding	repulsive guidance molecule family member A [Source:MGI Symbol;Acc:MGI:2679262]	-
ENSMUSG00000042978	183.433	257.049	276.731	561.418	468.027	557.791	239.071	529.079	-1.1465	1.10124e-09	3.12031e-08	Sbk1	7	126272619	126295016	+	4227	protein_coding	SH3-binding kinase 1 [Source:MGI Symbol;Acc:MGI:2135937]	-
ENSMUSG00000067081	240.632	339.535	351.469	782.728	622.275	654.1	310.545	686.368	-1.14456	3.99539e-10	1.22023e-08	Asb18	1	89950220	90014666	-	3952	protein_coding	ankyrin repeat and SOCS box-containing 18 [Source:MGI Symbol;Acc:MGI:2655109]	-
ENSMUSG00000026888	125.247	194.705	196.944	558.544	218.694	364.169	172.299	380.469	-1.14378	9.67924e-05	0.000838718	Grb14	2	64912476	65024987	-	7185	protein_coding	growth factor receptor bound protein 14 [Source:MGI Symbol;Acc:MGI:1355324]	-
ENSMUSG00000040653	852.074	789.37	953.41	1616.23	2532.42	1516.87	864.952	1888.51	-1.12642	5.23499e-09	1.29821e-07	Ppp1r14c	10	3366057	3464975	+	2617	protein_coding	protein phosphatase 1, regulatory inhibitor subunit 14C [Source:MGI Symbol;Acc:MGI:1923392]	-
ENSMUSG00000024190	500.002	485.324	807.975	1437.08	1227.65	1213.9	597.767	1292.87	-1.11341	1.43273e-08	3.23412e-07	Dusp1	17	26505590	26508519	-	2697	protein_coding	dual specificity phosphatase 1 [Source:MGI Symbol;Acc:MGI:105120]	-
ENSMUSG00000000305	96.6473	79.6084	102.007	291.248	145.796	160.515	92.7542	199.186	-1.10472	9.36625e-05	0.000814913	Cdh4	2	179442431	179899373	+	7257	protein_coding	cadherin 4 [Source:MGI Symbol;Acc:MGI:99218]	-
ENSMUSG00000005583	4035.52	5629.18	5670.97	8825.57	12757.2	11126.7	5111.89	10903.2	-1.09278	3.03779e-10	9.44501e-09	Mef2c	13	83504034	83667080	+	15715	protein_coding	myocyte enhancer factor 2C [Source:MGI Symbol;Acc:MGI:99458]	SRF
ENSMUSG00000042532	41.4203	28.7741	52.5184	56.5251	106.706	97.3124	40.9043	86.8478	-1.08618	0.00179926	0.00993926	Golga7b	19	42247574	42270348	+	2988	protein_coding	golgi autoantigen, golgin subfamily a, 7B [Source:MGI Symbol;Acc:MGI:1918396]	-
ENSMUSG00000021068	263.315	323.229	347.429	556.628	751.167	669.148	311.324	658.981	-1.08144	7.06688e-10	2.07332e-08	Nin	12	70011435	70113717	-	17005	protein_coding	ninein [Source:MGI Symbol;Acc:MGI:105108]	-
ENSMUSG00000039115	71.9924	70.0171	66.6579	103.47	153.192	183.589	69.5558	146.75	-1.07591	6.11053e-05	0.000560094	Itga9	9	118606690	118901003	+	7691	protein_coding	integrin alpha 9 [Source:MGI Symbol;Acc:MGI:104756]	-
ENSMUSG00000000149	233.729	263.763	262.592	560.46	442.671	594.91	253.361	532.68	-1.07256	3.88516e-10	1.189e-08	Gna12	5	140758408	140830431	-	3416	protein_coding	guanine nucleotide binding protein, alpha 12 [Source:MGI Symbol;Acc:MGI:95767]	-
ENSMUSG00000035357	939.846	1067.52	1043.3	2276.33	2385.56	1716.51	1016.89	2126.13	-1.06401	4.14854e-12	1.77163e-10	Pdzrn3	6	101149609	101377897	-	7256	protein_coding	PDZ domain containing RING finger 3 [Source:MGI Symbol;Acc:MGI:1933157]	-
ENSMUSG00000055320	2223.87	2824.66	2175.47	5588.32	5117.65	4297.8	2408	5001.26	-1.05439	3.97722e-12	1.70826e-10	Tead1	7	112679318	112906807	+	13570	protein_coding	TEA domain family member 1 [Source:MGI Symbol;Acc:MGI:101876]	TEA
ENSMUSG00000031451	643.987	638.786	746.367	1692.88	1262.51	1249.01	676.38	1401.47	-1.05146	5.61064e-11	1.99098e-09	Gas6	8	13465374	13494490	-	2548	protein_coding	growth arrest specific 6 [Source:MGI Symbol;Acc:MGI:95660]	-
ENSMUSG00000031840	226.825	246.498	212.093	446.452	499.721	474.523	228.472	473.566	-1.05079	2.66101e-11	1.00659e-09	Rab3a	8	70754679	70758677	+	2226	protein_coding	RAB3A, member RAS oncogene family [Source:MGI Symbol;Acc:MGI:97843]	-
ENSMUSG00000101257	82.8405	46.0386	78.7776	158.079	157.418	112.361	69.2189	142.619	-1.04431	0.000208934	0.00160761	2310015K22Rik	1	80225044	80228792	+	1461	lincRNA	RIKEN cDNA 2310015K22 gene [Source:MGI Symbol;Acc:MGI:1916815]	-
ENSMUSG00000020846	253.453	268.559	301.981	715.665	376.112	601.933	274.664	564.57	-1.04037	2.55338e-06	3.44083e-05	Rflnb	11	76019194	76027782	-	3512	protein_coding	refilin B [Source:MGI Symbol;Acc:MGI:1923816]	-
ENSMUSG00000024007	51.2822	47.9569	62.6181	112.092	99.3104	120.387	53.9524	110.596	-1.03724	8.13642e-05	0.00072053	Ppil1	17	29250803	29264158	-	2163	protein_coding	peptidylprolyl isomerase (cyclophilin)-like 1 [Source:MGI Symbol;Acc:MGI:1916066]	-
ENSMUSG00000033565	636.097	850.755	865.543	1594.2	1546.71	1636.25	784.132	1592.39	-1.02206	7.87283e-12	3.19718e-10	Rbfox2	15	77078990	77307004	-	8140	protein_coding	RNA binding protein, fox-1 homolog (C. elegans) 2 [Source:MGI Symbol;Acc:MGI:1933973]	-
ENSMUSG00000022309	46.3513	93.9955	90.8972	214.604	106.706	147.473	77.0813	156.261	-1.02082	0.00150861	0.00857855	Angpt1	15	42424723	42676977	-	5205	protein_coding	angiopoietin 1 [Source:MGI Symbol;Acc:MGI:108448]	-
ENSMUSG00000019990	323.473	309.801	287.841	634.23	563.111	664.132	307.038	620.491	-1.01513	1.37113e-11	5.39192e-10	Pde7b	10	20398004	20725078	-	12444	protein_coding	phosphodiesterase 7B [Source:MGI Symbol;Acc:MGI:1352752]	-
ENSMUSG00000052920	100.592	243.621	146.445	385.137	218.694	387.243	163.553	330.358	-1.01416	0.000718552	0.00455669	Prkg1	19	30567551	31765033	-	7799	protein_coding	protein kinase, cGMP-dependent, type I [Source:MGI Symbol;Acc:MGI:108174]	-
ENSMUSG00000043336	337.279	420.102	433.277	690.755	858.929	853.741	396.886	801.142	-1.01304	5.50768e-10	1.63519e-08	Filip1l	16	57353093	57573126	+	5335	protein_coding	filamin A interacting protein 1-like [Source:MGI Symbol;Acc:MGI:1925999]	-
ENSMUSG00000039395	568.049	565.891	518.114	1126.67	1172.71	1032.31	550.685	1110.56	-1.01177	1.55893e-14	9.56141e-13	Mreg	1	72159442	72212307	-	2284	protein_coding	melanoregulin [Source:MGI Symbol;Acc:MGI:2151839]	-
ENSMUSG00000024168	103.551	112.219	86.8573	239.513	161.644	205.66	100.876	202.272	-1.00424	1.18471e-05	0.000133461	Tmem204	17	25057702	25083591	-	2378	protein_coding	transmembrane protein 204 [Source:MGI Symbol;Acc:MGI:3039635]	-

## Sheet: DEGs_overlap_peak_promoter
Chromosome	Peak_start	Peak_end	Count_PHx 0 h	Count_PHx 12 h	RPM_PHx 0 h	RPM_PHx 12 h	Log2 fold change	In_PHx 12 h	In_PHx 0 h	Peak ID	Annotation	Gene_start	Gene_end	Gene_length	Gene_strand	Distance to TSS	Genename	Description
5	140830186	140830902	350	399	5.97402	6.78	0.182583	+	+	5_140830185_140830902	Promoter (<=1kb)	140758408	140830431	72024	2	0	Gna12	gnl|BL_ORD_ID|156875 sp|P27600|GNA12_MOUSE Guanine nucleotide-binding protein subunit alpha-12 OS=Mus musculus OX=10090 GN=Gna12 PE=1 SV=3//0
6	127014949	127015779	333	531	5.68468	9.0174	0.665632	+	+	6_127014948_127015779	Promoter (<=1kb)	127015586	127028187	12602	1	0	Fgf6	gnl|BL_ORD_ID|131865 sp|P21658|FGF6_MOUSE Fibroblast growth factor 6 OS=Mus musculus OX=10090 GN=Fgf6 PE=2 SV=2//3.60524e-126
2	179890995	179891393	94	49	1.6169	0.8475	-0.931945	+	+	2_179890994_179891393	Promoter (2-3kb)	179893884	179896149	2266	1	-2491	Cdh4	gnl|BL_ORD_ID|49445 sp|P39038|CADH4_MOUSE Cadherin-4 OS=Mus musculus OX=10090 GN=Cdh4 PE=2 SV=1//0
2	179442219	179442574	25	62	0.44252	1.06785	1.27089	+	-	2_179442218_179442574	Promoter (<=1kb)	179442431	179899373	456943	1	0	Cdh4	gnl|BL_ORD_ID|49445 sp|P39038|CADH4_MOUSE Cadherin-4 OS=Mus musculus OX=10090 GN=Cdh4 PE=2 SV=1//0
2	179774548	179775131	95	92	1.63392	1.57635	-0.0517495	+	+	2_179774547_179775131	Promoter (2-3kb)	179777163	179797511	20349	1	-2032	Cdh4	gnl|BL_ORD_ID|49445 sp|P39038|CADH4_MOUSE Cadherin-4 OS=Mus musculus OX=10090 GN=Cdh4 PE=2 SV=1//0
17	26593230	26593451	131	50	2.24664	0.86445	-1.37791	-	+	17_26593229_26593451	Promoter (1-2kb)	26594876	26655352	60477	1	-1425	Ergic1	gnl|BL_ORD_ID|121451 sp|Q9DC16|ERGI1_MOUSE Endoplasmic reticulum-Golgi intermediate compartment protein 1 OS=Mus musculus OX=10090 GN=Ergic1 PE=1 SV=1//1.64767e-139
17	26561290	26561865	164	211	2.8083	3.5934	0.355652	+	+	17_26561289_26561865	Promoter (<=1kb)	26561489	26656931	95443	1	0	Ergic1	gnl|BL_ORD_ID|121451 sp|Q9DC16|ERGI1_MOUSE Endoplasmic reticulum-Golgi intermediate compartment protein 1 OS=Mus musculus OX=10090 GN=Ergic1 PE=1 SV=1//1.64767e-139
17	26605668	26605979	49	134	0.851	2.28825	1.42701	+	-	17_26605667_26605979	Promoter (1-2kb)	26607831	26655348	47518	1	-1852	Ergic1	gnl|BL_ORD_ID|121451 sp|Q9DC16|ERGI1_MOUSE Endoplasmic reticulum-Golgi intermediate compartment protein 1 OS=Mus musculus OX=10090 GN=Ergic1 PE=1 SV=1//1.64767e-139
17	26638687	26639015	125	134	2.14452	2.28825	0.0935899	+	+	17_26638686_26639015	Promoter (2-3kb)	26636023	26656934	20912	1	2664	Ergic1	gnl|BL_ORD_ID|121451 sp|Q9DC16|ERGI1_MOUSE Endoplasmic reticulum-Golgi intermediate compartment protein 1 OS=Mus musculus OX=10090 GN=Ergic1 PE=1 SV=1//1.64767e-139
17	26592495	26593106	392	422	6.68886	7.16985	0.100183	+	+	17_26592494_26593106	Promoter (1-2kb)	26594876	26655352	60477	1	-1770	Ergic1	gnl|BL_ORD_ID|121451 sp|Q9DC16|ERGI1_MOUSE Endoplasmic reticulum-Golgi intermediate compartment protein 1 OS=Mus musculus OX=10090 GN=Ergic1 PE=1 SV=1//1.64767e-139
17	26595946	26596724	471	662	8.03344	11.2378	0.48427	+	+	17_26595945_26596724	Promoter (1-2kb)	26594876	26655352	60477	1	1070	Ergic1	gnl|BL_ORD_ID|121451 sp|Q9DC16|ERGI1_MOUSE Endoplasmic reticulum-Golgi intermediate compartment protein 1 OS=Mus musculus OX=10090 GN=Ergic1 PE=1 SV=1//1.64767e-139
17	26608727	26609232	141	204	2.41684	3.47475	0.523787	+	+	17_26608726_26609232	Promoter (<=1kb)	26607892	26649797	41906	1	835	Ergic1	gnl|BL_ORD_ID|121451 sp|Q9DC16|ERGI1_MOUSE Endoplasmic reticulum-Golgi intermediate compartment protein 1 OS=Mus musculus OX=10090 GN=Ergic1 PE=1 SV=1//1.64767e-139
17	26623897	26624592	282	229	4.81666	3.8985	-0.305114	+	+	17_26623896_26624592	Promoter (<=1kb)	26624183	26643882	19700	1	0	Ergic1	gnl|BL_ORD_ID|121451 sp|Q9DC16|ERGI1_MOUSE Endoplasmic reticulum-Golgi intermediate compartment protein 1 OS=Mus musculus OX=10090 GN=Ergic1 PE=1 SV=1//1.64767e-139
17	26621178	26621757	216	319	3.69334	5.424	0.554431	+	+	17_26621177_26621757	Promoter (<=1kb)	26621449	26655174	33726	1	0	Ergic1	gnl|BL_ORD_ID|121451 sp|Q9DC16|ERGI1_MOUSE Endoplasmic reticulum-Golgi intermediate compartment protein 1 OS=Mus musculus OX=10090 GN=Ergic1 PE=1 SV=1//1.64767e-139
17	26611428	26611667	55	122	0.95312	2.08485	1.12921	+	-	17_26611427_26611667	Promoter (1-2kb)	26613450	26614500	1051	1	-1783	Ergic1	gnl|BL_ORD_ID|121451 sp|Q9DC16|ERGI1_MOUSE Endoplasmic reticulum-Golgi intermediate compartment protein 1 OS=Mus musculus OX=10090 GN=Ergic1 PE=1 SV=1//1.64767e-139
16	89817378	89817586	38	13	0.66378	0.2373	-1.48399	-	+	16_89817377_89817586	Promoter (<=1kb)	89787730	89818352	30623	2	766	Tiam1	gnl|BL_ORD_ID|472417 sp|Q60610|TIAM1_MOUSE T-lymphoma invasion and metastasis-inducing protein 1 OS=Mus musculus OX=10090 GN=Tiam1 PE=1 SV=1//0
16	90143482	90144390	250	293	4.27202	4.9833	0.222183	+	+	16_90143481_90144390	Promoter (<=1kb)	89787111	90143769	356659	2	0	Tiam1	gnl|BL_ORD_ID|472417 sp|Q60610|TIAM1_MOUSE T-lymphoma invasion and metastasis-inducing protein 1 OS=Mus musculus OX=10090 GN=Tiam1 PE=1 SV=1//0
16	89839920	89840303	68	89	1.17438	1.5255	0.377383	+	+	16_89839919_89840303	Promoter (2-3kb)	89787858	89837875	50018	2	-2045	Tiam1	gnl|BL_ORD_ID|472417 sp|Q60610|TIAM1_MOUSE T-lymphoma invasion and metastasis-inducing protein 1 OS=Mus musculus OX=10090 GN=Tiam1 PE=1 SV=1//0
12	112929029	112929335	87	122	1.49776	2.08485	0.477137	+	-	12_112929028_112929335	Promoter (<=1kb)	112907819	112929776	21958	2	441	Jag2	gnl|BL_ORD_ID|199420 sp|Q9QYE5|JAG2_MOUSE Protein jagged-2 OS=Mus musculus OX=10090 GN=Jag2 PE=2 SV=2//0
12	112916541	112917631	644	520	10.9779	8.83095	-0.313962	+	+	12_112916540_112917631	Promoter (<=1kb)	112915669	112917319	1651	2	0	Jag2	gnl|BL_ORD_ID|199420 sp|Q9QYE5|JAG2_MOUSE Protein jagged-2 OS=Mus musculus OX=10090 GN=Jag2 PE=2 SV=2//0
12	112929670	112930397	301	312	5.14004	5.30535	0.0456683	+	+	12_112929669_112930397	Promoter (<=1kb)	112907819	112929776	21958	2	0	Jag2	gnl|BL_ORD_ID|199420 sp|Q9QYE5|JAG2_MOUSE Protein jagged-2 OS=Mus musculus OX=10090 GN=Jag2 PE=2 SV=2//0
12	112932622	112933012	230	201	3.93162	3.4239	-0.199483	+	+	12_112932621_112933012	Promoter (2-3kb)	112907819	112929776	21958	2	-2846	Jag2	gnl|BL_ORD_ID|199420 sp|Q9QYE5|JAG2_MOUSE Protein jagged-2 OS=Mus musculus OX=10090 GN=Jag2 PE=2 SV=2//0
11	90382382	90382948	53	126	0.91908	2.15265	1.22785	+	-	11_90382381_90382948	Promoter (<=1kb)	90340827	90381935	41109	2	-447	Hlf	gnl|BL_ORD_ID|177553 sp|Q8BW74|HLF_MOUSE Hepatic leukemia factor OS=Mus musculus OX=10090 GN=Hlf PE=2 SV=1//2.65304e-159
11	90390672	90391157	219	210	3.7444	3.57645	-0.0662063	+	+	11_90390671_90391157	Promoter (<=1kb)	90336536	90390895	54360	2	0	Hlf	gnl|BL_ORD_ID|177553 sp|Q8BW74|HLF_MOUSE Hepatic leukemia factor OS=Mus musculus OX=10090 GN=Hlf PE=2 SV=1//2.65304e-159
11	90381988	90382363	103	77	1.77008	1.3221	-0.420983	+	+	11_90381987_90382363	Promoter (<=1kb)	90340827	90381935	41109	2	-53	Hlf	gnl|BL_ORD_ID|177553 sp|Q8BW74|HLF_MOUSE Hepatic leukemia factor OS=Mus musculus OX=10090 GN=Hlf PE=2 SV=1//2.65304e-159
12	34528523	34529063	64	68	1.1063	1.16955	0.0802109	+	+	12_34528522_34529063	Promoter (<=1kb)	34371497	34528874	157378	2	0	Hdac9	gnl|BL_ORD_ID|168698 sp|Q9UKV0|HDAC9_HUMAN Histone deacetylase 9 OS=Homo sapiens OX=9606 GN=HDAC9 PE=1 SV=2//0
13	83524643	83524945	40	68	0.69782	1.16955	0.745027	+	-	13_83524642_83524945	Promoter (<=1kb)	83524797	83529349	4553	1	0	Mef2c	gnl|BL_ORD_ID|233342 sp|A4UTP7|MEF2C_PIG Myocyte-specific enhancer factor 2C OS=Sus scrofa OX=9823 GN=MEF2C PE=2 SV=1//0
13	83532038	83532307	32	70	0.56166	1.20345	1.09941	+	-	13_83532037_83532307	Promoter (1-2kb)	83530138	83625384	95247	1	1900	Mef2c	gnl|BL_ORD_ID|233342 sp|A4UTP7|MEF2C_PIG Myocyte-specific enhancer factor 2C OS=Sus scrofa OX=9823 GN=MEF2C PE=2 SV=1//0
13	83503487	83504289	329	430	5.6166	7.30545	0.379276	+	+	13_83503486_83504289	Promoter (<=1kb)	83504034	83663343	159310	1	0	Mef2c	gnl|BL_ORD_ID|233342 sp|A4UTP7|MEF2C_PIG Myocyte-specific enhancer factor 2C OS=Sus scrofa OX=9823 GN=MEF2C PE=2 SV=1//0
13	83571997	83572259	35	53	0.61272	0.9153	0.579017	+	-	13_83571996_83572259	Promoter (<=1kb)	83572348	83635453	63106	1	-89	Mef2c	gnl|BL_ORD_ID|233342 sp|A4UTP7|MEF2C_PIG Myocyte-specific enhancer factor 2C OS=Sus scrofa OX=9823 GN=MEF2C PE=2 SV=1//0
1	167617946	167618647	375	484	6.39952	8.22075	0.361306	+	+	1_167617945_167618647	Promoter (<=1kb)	167618309	167639621	21313	1	0	Rxrg	gnl|BL_ORD_ID|424927 sp|P28705|RXRG_MOUSE Retinoic acid receptor RXR-gamma OS=Mus musculus OX=10090 GN=Rxrg PE=2 SV=2//0
1	167598255	167598959	140	138	2.39982	2.35605	-0.026556	+	+	1_167598254_167598959	Promoter (<=1kb)	167598384	167639623	41240	1	0	Rxrg	gnl|BL_ORD_ID|424927 sp|P28705|RXRG_MOUSE Retinoic acid receptor RXR-gamma OS=Mus musculus OX=10090 GN=Rxrg PE=2 SV=2//0
14	16575216	16575807	128	131	2.19558	2.2374	0.0272211	+	+	14_16575215_16575807	Promoter (<=1kb)	16430839	16575543	144705	2	0	Rarb	gnl|BL_ORD_ID|338761 sp|P22605|RARB_MOUSE Retinoic acid receptor beta OS=Mus musculus OX=10090 GN=Rarb PE=1 SV=1//0
11	84067834	84068753	302	276	5.15706	4.69515	-0.135378	+	+	11_84067833_84068753	Promoter (<=1kb)	84048041	84068357	20317	2	0	Dusp14	gnl|BL_ORD_ID|108144 sp|Q9JLY7|DUS14_MOUSE Dual specificity protein phosphatase 14 OS=Mus musculus OX=10090 GN=Dusp14 PE=2 SV=2//6.47011e-143
4	136172074	136172766	52	137	0.90206	2.3391	1.37466	+	-	4_136172073_136172766	Promoter (<=1kb)	136172394	136196057	23664	1	0	E2f2	gnl|BL_ORD_ID|110333 sp|P56931|E2F2_MOUSE Transcription factor E2F2 OS=Mus musculus OX=10090 GN=E2f2 PE=1 SV=2//0
4	136180006	136181034	245	317	4.18692	5.3901	0.364423	+	+	4_136180005_136181034	Promoter (<=1kb)	136180783	136186807	6025	1	0	E2f2	gnl|BL_ORD_ID|110333 sp|P56931|E2F2_MOUSE Transcription factor E2F2 OS=Mus musculus OX=10090 GN=E2f2 PE=1 SV=2//0
17	25727331	25728179	338	397	5.76978	6.7461	0.225537	+	+	17_25727330_25728179	Promoter (<=1kb)	25718926	25727371	8446	2	0	Chtf18	gnl|BL_ORD_ID|81171 sp|Q8BIW9|CTF18_MOUSE Chromosome transmission fidelity protein 18 homolog OS=Mus musculus OX=10090 GN=Chtf18 PE=1 SV=2//9.7379e-18
10	4611820	4612541	80	126	1.37862	2.15265	0.642889	+	-	10_4611819_4612541	Promoter (<=1kb)	4611989	5005614	393626	1	0	Esr1	gnl|BL_ORD_ID|122241 sp|P19785|ESR1_MOUSE Estrogen receptor OS=Mus musculus OX=10090 GN=Esr1 PE=1 SV=1//0
10	4712038	4712438	120	64	2.05942	1.10175	-0.902441	-	+	10_4712037_4712438	Promoter (<=1kb)	4712651	4784824	72174	1	-213	Esr1	gnl|BL_ORD_ID|122241 sp|P19785|ESR1_MOUSE Estrogen receptor OS=Mus musculus OX=10090 GN=Esr1 PE=1 SV=1//0
10	4711529	4711740	56	59	0.97014	1.017	0.0680548	+	-	10_4711528_4711740	Promoter (<=1kb)	4712651	4784824	72174	1	-911	Esr1	gnl|BL_ORD_ID|122241 sp|P19785|ESR1_MOUSE Estrogen receptor OS=Mus musculus OX=10090 GN=Esr1 PE=1 SV=1//0
10	4709981	4710339	117	79	2.00836	1.356	-0.566661	+	+	10_4709980_4710339	Promoter (<=1kb)	4710155	4967336	257182	1	0	Esr1	gnl|BL_ORD_ID|122241 sp|P19785|ESR1_MOUSE Estrogen receptor OS=Mus musculus OX=10090 GN=Esr1 PE=1 SV=1//0
10	4712707	4712987	80	84	1.37862	1.44075	0.0635952	+	-	10_4712706_4712987	Promoter (<=1kb)	4712651	4784824	72174	1	56	Esr1	gnl|BL_ORD_ID|122241 sp|P19785|ESR1_MOUSE Estrogen receptor OS=Mus musculus OX=10090 GN=Esr1 PE=1 SV=1//0
10	4713508	4714091	213	144	3.64228	2.45775	-0.567504	+	+	10_4713507_4714091	Promoter (<=1kb)	4712651	4784824	72174	1	857	Esr1	gnl|BL_ORD_ID|122241 sp|P19785|ESR1_MOUSE Estrogen receptor OS=Mus musculus OX=10090 GN=Esr1 PE=1 SV=1//0
10	21993971	21994873	1017	1003	17.3264	17.0178	-0.0259274	+	+	10_21993970_21994873	Promoter (<=1kb)	21994666	21999903	5238	1	0	Sgk1	gnl|BL_ORD_ID|434261 sp|Q9WVC6|SGK1_MOUSE Serine/threonine-protein kinase Sgk1 OS=Mus musculus OX=10090 GN=Sgk1 PE=1 SV=1//0
10	21992856	21993376	506	379	8.62914	6.441	-0.421932	+	+	10_21992855_21993376	Promoter (<=1kb)	21993890	21999891	6002	1	-514	Sgk1	gnl|BL_ORD_ID|434261 sp|Q9WVC6|SGK1_MOUSE Serine/threonine-protein kinase Sgk1 OS=Mus musculus OX=10090 GN=Sgk1 PE=1 SV=1//0
10	20724897	20725364	157	273	2.68916	4.6443	0.788306	+	+	10_20724896_20725364	Promoter (<=1kb)	20398004	20725078	327075	2	0	Pde7b	gnl|BL_ORD_ID|296045 sp|Q9QXQ1|PDE7B_MOUSE cAMP-specific 3&apos;,5&apos;-cyclic phosphodiesterase 7B OS=Mus musculus OX=10090 GN=Pde7b PE=1 SV=1//5.64468e-23
11	47379303	47379534	49	83	0.851	1.4238	0.742515	+	-	11_47379302_47379534	Promoter (<=1kb)	46978785	47379522	400738	2	0	Sgcd	gnl|BL_ORD_ID|434181 sp|P82347|SGCD_MOUSE Delta-sarcoglycan OS=Mus musculus OX=10090 GN=Sgcd PE=1 SV=1//1.10859e-21
11	47376899	47377786	312	549	5.32726	9.3225	0.807323	+	+	11_47376898_47377786	Promoter (1-2kb)	46978785	47379522	400738	2	1736	Sgcd	gnl|BL_ORD_ID|434181 sp|P82347|SGCD_MOUSE Delta-sarcoglycan OS=Mus musculus OX=10090 GN=Sgcd PE=1 SV=1//1.10859e-21
11	47377991	47378353	71	224	1.22544	3.81375	1.63791	+	+	11_47377990_47378353	Promoter (1-2kb)	46978785	47379522	400738	2	1169	Sgcd	gnl|BL_ORD_ID|434181 sp|P82347|SGCD_MOUSE Delta-sarcoglycan OS=Mus musculus OX=10090 GN=Sgcd PE=1 SV=1//1.10859e-21
11	5837389	5838267	452	440	7.71006	7.47495	-0.0446782	+	+	11_5837388_5838267	Promoter (<=1kb)	5827860	5837789	9930	2	0	Polm	gnl|BL_ORD_ID|105779 sp|Q9JIW4|DPOLM_MOUSE DNA-directed DNA/RNA polymerase mu OS=Mus musculus OX=10090 GN=Polm PE=1 SV=2//0
11	5829352	5829676	91	66	1.56584	1.13565	-0.463419	-	+	11_5829351_5829676	Promoter (<=1kb)	5829215	5830200	986	2	524	Polm	gnl|BL_ORD_ID|105779 sp|Q9JIW4|DPOLM_MOUSE DNA-directed DNA/RNA polymerase mu OS=Mus musculus OX=10090 GN=Polm PE=1 SV=2//0
12	5374194	5374423	48	24	0.83398	0.42375	-0.976799	-	+	12_5374193_5374423	Promoter (1-2kb)	5077472	5375682	298211	2	1259	Klhl29	gnl|BL_ORD_ID|207260 sp|Q80T74|KLH29_MOUSE Kelch-like protein 29 OS=Mus musculus OX=10090 GN=Klhl29 PE=2 SV=3//0
12	5375136	5376041	91	175	1.56584	2.9832	0.929924	+	+	12_5375135_5376041	Promoter (<=1kb)	5077472	5375682	298211	2	0	Klhl29	gnl|BL_ORD_ID|207260 sp|Q80T74|KLH29_MOUSE Kelch-like protein 29 OS=Mus musculus OX=10090 GN=Klhl29 PE=2 SV=3//0
12	3981097	3981676	72	93	1.24246	1.5933	0.358819	+	+	12_3981096_3981676	Promoter (<=1kb)	3978008	3981848	3841	2	172	Efr3b	gnl|BL_ORD_ID|114299 sp|Q6ZQ18|EFR3B_MOUSE Protein EFR3 homolog B OS=Mus musculus OX=10090 GN=Efr3b PE=1 SV=2//0
12	4038493	4039189	80	215	1.37862	3.6612	1.40909	+	+	12_4038492_4039189	Promoter (<=1kb)	3962554	4038915	76362	2	0	Efr3b	gnl|BL_ORD_ID|114299 sp|Q6ZQ18|EFR3B_MOUSE Protein EFR3 homolog B OS=Mus musculus OX=10090 GN=Efr3b PE=1 SV=2//0
12	3807808	3809020	768	479	13.0884	8.136	-0.685897	+	+	12_3807807_3809020	Promoter (<=1kb)	3807160	3913491	106332	1	648	Dnmt3a	gnl|BL_ORD_ID|104378 sp|O88508|DNM3A_MOUSE DNA (cytosine-5)-methyltransferase 3A OS=Mus musculus OX=10090 GN=Dnmt3a PE=1 SV=2//0
12	3887310	3887960	143	83	2.45088	1.4238	-0.783553	+	+	12_3887309_3887960	Promoter (1-2kb)	3885449	3896121	10673	1	1861	Dnmt3a	gnl|BL_ORD_ID|104378 sp|O88508|DNM3A_MOUSE DNA (cytosine-5)-methyltransferase 3A OS=Mus musculus OX=10090 GN=Dnmt3a PE=1 SV=2//0
12	3806196	3807008	438	515	7.47178	8.7462	0.227204	+	+	12_3806195_3807008	Promoter (<=1kb)	3806498	3867484	60987	1	0	Dnmt3a	gnl|BL_ORD_ID|104378 sp|O88508|DNM3A_MOUSE DNA (cytosine-5)-methyltransferase 3A OS=Mus musculus OX=10090 GN=Dnmt3a PE=1 SV=2//0
12	3866725	3866988	45	66	0.78292	1.13565	0.536581	+	-	12_3866724_3866988	Promoter (<=1kb)	3866191	3876062	9872	1	534	Dnmt3a	gnl|BL_ORD_ID|104378 sp|O88508|DNM3A_MOUSE DNA (cytosine-5)-methyltransferase 3A OS=Mus musculus OX=10090 GN=Dnmt3a PE=1 SV=2//0
11	78923113	78923359	17	38	0.30636	0.66105	1.10953	+	-	11_78923112_78923359	Promoter (1-2kb)	78924740	78936432	11693	1	-1381	Nos2	gnl|BL_ORD_ID|272355 sp|P29477|NOS2_MOUSE Nitric oxide synthase, inducible OS=Mus musculus OX=10090 GN=Nos2 PE=1 SV=1//0
11	76027203	76028132	121	239	2.07644	4.068	0.970207	+	+	11_76027202_76028132	Promoter (<=1kb)	76019194	76027782	8589	2	0	Rflnb	gnl|BL_ORD_ID|347912 sp|Q5SVD0|RFLB_MOUSE Refilin-B OS=Mus musculus OX=10090 GN=Rflnb PE=1 SV=1//3.2011e-112
12	70111260	70112204	314	318	5.3613	5.40705	0.0122588	+	+	12_70111259_70112204	Promoter (<=1kb)	70018739	70112035	93297	2	0	Nin	gnl|BL_ORD_ID|270341 sp|Q61043|NIN_MOUSE Ninein OS=Mus musculus OX=10090 GN=Nin PE=1 SV=3//0
12	111164593	111165438	156	172	2.67214	2.93235	0.134062	+	+	12_111164592_111165438	Promoter (<=1kb)	111166370	111267153	100784	1	-932	Traf3	gnl|BL_ORD_ID|479026 sp|Q60803|TRAF3_MOUSE TNF receptor-associated factor 3 OS=Mus musculus OX=10090 GN=Traf3 PE=1 SV=2//0
12	111165734	111166532	118	155	2.02538	2.6442	0.384639	+	+	12_111165733_111166532	Promoter (<=1kb)	111166370	111267153	100784	1	0	Traf3	gnl|BL_ORD_ID|479026 sp|Q60803|TRAF3_MOUSE TNF receptor-associated factor 3 OS=Mus musculus OX=10090 GN=Traf3 PE=1 SV=2//0
13	41358553	41359180	207	239	3.54016	4.068	0.200505	+	+	13_41358552_41359180	Promoter (<=1kb)	41309920	41359247	49328	2	67	Nedd9	gnl|BL_ORD_ID|52537 sp|O35177|CASL_MOUSE Enhancer of filamentation 1 OS=Mus musculus OX=10090 GN=Nedd9 PE=1 SV=2//0
14	28505916	28506115	51	28	0.88504	0.49155	-0.848404	-	+	14_28505915_28506115	Promoter (<=1kb)	28505900	28509121	3222	1	16	Wnt5a	gnl|BL_ORD_ID|510254 sp|P22725|WNT5A_MOUSE Protein Wnt-5a OS=Mus musculus OX=10090 GN=Wnt5a PE=1 SV=2//0
15	94403616	94404567	285	207	4.86772	3.5256	-0.465377	+	+	15_94403615_94404567	Promoter (<=1kb)	94270163	94404258	134096	2	0	Adamts20	gnl|BL_ORD_ID|39253 sp|P59511|ATS20_MOUSE A disintegrin and metalloproteinase with thrombospondin motifs 20 OS=Mus musculus OX=10090 GN=Adamts20 PE=2 SV=2//5.96057e-29
15	94463377	94463613	37	19	0.64676	0.339	-0.931945	-	+	15_94463376_94463613	Promoter (1-2kb)	94394734	94465418	70685	2	1805	Adamts20	gnl|BL_ORD_ID|39253 sp|P59511|ATS20_MOUSE A disintegrin and metalloproteinase with thrombospondin motifs 20 OS=Mus musculus OX=10090 GN=Adamts20 PE=2 SV=2//5.96057e-29
16	92465686	92466591	566	801	9.65034	13.5939	0.494308	+	+	16_92465685_92466591	Promoter (<=1kb)	92391953	92466146	74194	2	0	Rcan1	gnl|BL_ORD_ID|341561 sp|P53805|RCAN1_HUMAN Calcipressin-1 OS=Homo sapiens OX=9606 GN=RCAN1 PE=1 SV=4//3.46772e-136
16	92398693	92399105	83	182	1.42968	3.10185	1.11744	+	-	16_92398692_92399105	Promoter (<=1kb)	92398674	92399978	1305	2	873	Rcan1	gnl|BL_ORD_ID|341561 sp|P53805|RCAN1_HUMAN Calcipressin-1 OS=Homo sapiens OX=9606 GN=RCAN1 PE=1 SV=4//3.46772e-136
16	92399520	92399771	47	105	0.81696	1.7967	1.13701	+	-	16_92399519_92399771	Promoter (<=1kb)	92398674	92399978	1305	2	207	Rcan1	gnl|BL_ORD_ID|341561 sp|P53805|RCAN1_HUMAN Calcipressin-1 OS=Homo sapiens OX=9606 GN=RCAN1 PE=1 SV=4//3.46772e-136
16	92400062	92400462	158	190	2.70618	3.23745	0.2586	+	+	16_92400061_92400462	Promoter (<=1kb)	92391955	92400077	8123	2	0	Rcan1	gnl|BL_ORD_ID|341561 sp|P53805|RCAN1_HUMAN Calcipressin-1 OS=Homo sapiens OX=9606 GN=RCAN1 PE=1 SV=4//3.46772e-136
17	29259532	29259810	82	108	1.41266	1.84755	0.387199	+	+	17_29259531_29259810	Promoter (2-3kb)	29251225	29256907	5683	2	-2625	Ppil1	gnl|BL_ORD_ID|312769 sp|Q9D0W5|PPIL1_MOUSE Peptidyl-prolyl cis-trans isomerase-like 1 OS=Mus musculus OX=10090 GN=Ppil1 PE=1 SV=1//7.70561e-92
17	29252112	29252336	24	53	0.4255	0.9153	1.10509	+	-	17_29252111_29252336	Promoter (<=1kb)	29250829	29251995	1167	2	-117	Ppil1	gnl|BL_ORD_ID|312769 sp|Q9D0W5|PPIL1_MOUSE Peptidyl-prolyl cis-trans isomerase-like 1 OS=Mus musculus OX=10090 GN=Ppil1 PE=1 SV=1//7.70561e-92
17	29263873	29264285	81	137	1.39564	2.3391	0.745027	+	+	17_29263872_29264285	Promoter (<=1kb)	29250803	29264186	13384	2	0	Ppil1	gnl|BL_ORD_ID|312769 sp|Q9D0W5|PPIL1_MOUSE Peptidyl-prolyl cis-trans isomerase-like 1 OS=Mus musculus OX=10090 GN=Ppil1 PE=1 SV=1//7.70561e-92
17	25084811	25085442	194	564	3.3189	9.57675	1.52883	+	+	17_25084810_25085442	Promoter (1-2kb)	25057702	25083591	25890	2	-1220	Tmem204	gnl|BL_ORD_ID|474885 sp|Q7TQI0|TM204_MOUSE Transmembrane protein 204 OS=Mus musculus OX=10090 GN=Tmem204 PE=1 SV=1//3.27384e-131
17	26507020	26509198	1668	2147	28.4064	36.4086	0.358063	+	+	17_26507019_26509198	Promoter (<=1kb)	26505590	26508519	2930	2	0	Dusp1	gnl|BL_ORD_ID|108165 sp|P28563|DUS1_MOUSE Dual specificity protein phosphatase 1 OS=Mus musculus OX=10090 GN=Dusp1 PE=1 SV=1//2.81384e-111
17	26506134	26506378	229	121	3.9146	2.0679	-0.920698	-	+	17_26506133_26506378	Promoter (1-2kb)	26506516	26507723	1208	2	1345	Dusp1	gnl|BL_ORD_ID|108165 sp|P28563|DUS1_MOUSE Dual specificity protein phosphatase 1 OS=Mus musculus OX=10090 GN=Dusp1 PE=1 SV=1//2.81384e-111
18	15406895	15407181	52	55	0.90206	0.9492	0.0734887	+	+	18_15406894_15407181	Promoter (<=1kb)	15393390	15408088	14699	2	907	Aqp4	gnl|BL_ORD_ID|20048 sp|P55088|AQP4_MOUSE Aquaporin-4 OS=Mus musculus OX=10090 GN=Aqp4 PE=1 SV=2//0
18	15401029	15401293	61	41	1.05524	0.7119	-0.567825	-	+	18_15401028_15401293	Promoter (1-2kb)	15397193	15400002	2810	2	-1027	Aqp4	gnl|BL_ORD_ID|20048 sp|P55088|AQP4_MOUSE Aquaporin-4 OS=Mus musculus OX=10090 GN=Aqp4 PE=1 SV=2//0
18	15403546	15403777	49	55	0.851	0.9492	0.157553	+	-	18_15403545_15403777	Promoter (<=1kb)	15389496	15403758	14263	2	0	Aqp4	gnl|BL_ORD_ID|20048 sp|P55088|AQP4_MOUSE Aquaporin-4 OS=Mus musculus OX=10090 GN=Aqp4 PE=1 SV=2//0
18	77185261	77186466	350	229	5.97402	3.8985	-0.615783	+	+	18_77185260_77186466	Promoter (<=1kb)	77185839	77258771	72933	1	0	St8sia5	gnl|BL_ORD_ID|435111 sp|P70126|SIA8E_MOUSE Alpha-2,8-sialyltransferase 8E OS=Mus musculus OX=10090 GN=St8sia5 PE=1 SV=2//0
6	31563889	31564104	18	30	0.32338	0.52545	0.700323	+	-	6_31563888_31564104	Promoter (<=1kb)	31519488	31563981	44494	2	0	Podxl	gnl|BL_ORD_ID|310196 sp|Q9R0M4|PODXL_MOUSE Podocalyxin OS=Mus musculus OX=10090 GN=Podxl PE=1 SV=2//0
6	31525618	31525817	32	51	0.56166	0.8814	0.6501	-	+	6_31525617_31525817	Promoter (1-2kb)	31522992	31524311	1320	2	-1307	Podxl	gnl|BL_ORD_ID|310196 sp|Q9R0M4|PODXL_MOUSE Podocalyxin OS=Mus musculus OX=10090 GN=Podxl PE=1 SV=2//0
16	87552905	87553755	365	620	6.22932	10.5259	0.756797	+	+	16_87552904_87553755	Promoter (<=1kb)	87553330	87595336	42007	1	0	Map3k7cl	gnl|BL_ORD_ID|226687 sp|P58500|M3KCL_MOUSE MAP3K7 C-terminal-like protein OS=Mus musculus OX=10090 GN=Map3k7cl PE=2 SV=1//8.77152e-82
1	60715506	60716138	87	232	1.49776	3.94935	1.39881	+	+	1_60715505_60716138	Promoter (<=1kb)	60716800	60763163	46364	1	-662	Cd28	gnl|BL_ORD_ID|57054 sp|P31041|CD28_MOUSE T-cell-specific surface glycoprotein CD28 OS=Mus musculus OX=10090 GN=Cd28 PE=1 SV=2//2.14974e-148
1	60716619	60716959	56	74	0.97014	1.27125	0.389983	+	+	1_60716618_60716959	Promoter (<=1kb)	60716800	60763163	46364	1	0	Cd28	gnl|BL_ORD_ID|57054 sp|P31041|CD28_MOUSE T-cell-specific surface glycoprotein CD28 OS=Mus musculus OX=10090 GN=Cd28 PE=1 SV=2//2.14974e-148
1	72872585	72872830	71	96	1.22544	1.64415	0.424042	+	-	1_72872584_72872830	Promoter (1-2kb)	72858065	72874275	16211	2	1445	Igfbp5	gnl|BL_ORD_ID|186285 sp|Q07079|IBP5_MOUSE Insulin-like growth factor-binding protein 5 OS=Mus musculus OX=10090 GN=Igfbp5 PE=1 SV=1//6.61755e-170
1	72873689	72874163	180	159	3.08062	2.712	-0.183864	+	+	1_72873688_72874163	Promoter (<=1kb)	72858065	72874275	16211	2	112	Igfbp5	gnl|BL_ORD_ID|186285 sp|Q07079|IBP5_MOUSE Insulin-like growth factor-binding protein 5 OS=Mus musculus OX=10090 GN=Igfbp5 PE=1 SV=1//6.61755e-170
1	72871085	72871357	162	158	2.77426	2.69505	-0.041791	+	+	1_72871084_72871357	Promoter (2-3kb)	72858065	72874275	16211	2	2918	Igfbp5	gnl|BL_ORD_ID|186285 sp|Q07079|IBP5_MOUSE Insulin-like growth factor-binding protein 5 OS=Mus musculus OX=10090 GN=Igfbp5 PE=1 SV=1//6.61755e-170
1	187997580	187997902	38	76	0.66378	1.30515	0.975439	+	+	1_187997579_187997902	Promoter (<=1kb)	187997827	188214885	217059	1	0	Esrrg	gnl|BL_ORD_ID|121902 sp|P62510|ERR3_RAT Estrogen-related receptor gamma OS=Rattus norvegicus OX=10116 GN=Esrrg PE=2 SV=1//0
2	65022685	65023130	51	63	0.88504	1.0848	0.293615	+	+	2_65022684_65023130	Promoter (<=1kb)	64912476	65022782	110307	2	0	Grb14	gnl|BL_ORD_ID|160276 sp|Q9JLM9|GRB14_MOUSE Growth factor receptor-bound protein 14 OS=Mus musculus OX=10090 GN=Grb14 PE=1 SV=1//1.14397e-11
2	60722523	60723388	429	594	7.3186	10.0853	0.462614	+	+	2_60722522_60723388	Promoter (<=1kb)	60600231	60722643	122413	2	0	Itgb6	gnl|BL_ORD_ID|198749 sp|Q9Z0T9|ITB6_MOUSE Integrin beta-6 OS=Mus musculus OX=10090 GN=Itgb6 PE=1 SV=1//0
2	60719978	60720625	489	545	8.3398	9.2547	0.150173	+	+	2_60719977_60720625	Promoter (2-3kb)	60600231	60722643	122413	2	2018	Itgb6	gnl|BL_ORD_ID|198749 sp|Q9Z0T9|ITB6_MOUSE Integrin beta-6 OS=Mus musculus OX=10090 GN=Itgb6 PE=1 SV=1//0
2	60721060	60721316	144	145	2.4679	2.4747	0.00396971	+	+	2_60721059_60721316	Promoter (1-2kb)	60600231	60722643	122413	2	1327	Itgb6	gnl|BL_ORD_ID|198749 sp|Q9Z0T9|ITB6_MOUSE Integrin beta-6 OS=Mus musculus OX=10090 GN=Itgb6 PE=1 SV=1//0
2	168589641	168590516	228	264	3.89758	4.49175	0.204699	+	+	2_168589640_168590516	Promoter (<=1kb)	168476410	168590260	113851	2	0	Nfatc2	gnl|BL_ORD_ID|268208 sp|Q60591|NFAC2_MOUSE Nuclear factor of activated T-cells, cytoplasmic 2 OS=Mus musculus OX=10090 GN=Nfatc2 PE=1 SV=3//0
2	168601521	168602298	79	109	1.3616	1.8645	0.453486	+	-	2_168601520_168602298	Promoter (<=1kb)	168518195	168601632	83438	2	0	Nfatc2	gnl|BL_ORD_ID|268208 sp|Q60591|NFAC2_MOUSE Nuclear factor of activated T-cells, cytoplasmic 2 OS=Mus musculus OX=10090 GN=Nfatc2 PE=1 SV=3//0
2	168588212	168588461	77	58	1.32756	1.00005	-0.408705	-	+	2_168588211_168588461	Promoter (1-2kb)	168519098	168590191	71094	2	1730	Nfatc2	gnl|BL_ORD_ID|268208 sp|Q60591|NFAC2_MOUSE Nuclear factor of activated T-cells, cytoplasmic 2 OS=Mus musculus OX=10090 GN=Nfatc2 PE=1 SV=3//0
2	170731720	170732704	311	305	5.31024	5.1867	-0.0339601	+	+	2_170731719_170732704	Promoter (<=1kb)	170731807	170879769	147963	1	0	Dok5	gnl|BL_ORD_ID|104650 sp|Q91ZM9|DOK5_MOUSE Docking protein 5 OS=Mus musculus OX=10090 GN=Dok5 PE=1 SV=1//0
2	158767662	158768282	234	338	3.9997	5.74605	0.522679	+	+	2_158767661_158768282	Promoter (<=1kb)	158768093	158786637	18545	1	0	Fam83d	gnl|BL_ORD_ID|125843 sp|Q9D7I8|FA83D_MOUSE Protein FAM83D OS=Mus musculus OX=10090 GN=Fam83d PE=2 SV=1//0
2	158780872	158782017	516	728	8.79934	12.3566	0.489815	+	+	2_158780871_158782017	Promoter (<=1kb)	158781408	158786637	5230	1	0	Fam83d	gnl|BL_ORD_ID|125843 sp|Q9D7I8|FA83D_MOUSE Protein FAM83D OS=Mus musculus OX=10090 GN=Fam83d PE=2 SV=1//0
4	47258211	47258928	67	310	1.15736	5.27145	2.18736	+	-	4_47258210_47258928	Promoter (<=1kb)	47258535	47262299	3765	1	0	Col15a1	gnl|BL_ORD_ID|72829 sp|O35206|COFA1_MOUSE Collagen alpha-1(XV) chain OS=Mus musculus OX=10090 GN=Col15a1 PE=1 SV=2//0
4	47234958	47235274	82	89	1.41266	1.5255	0.110868	+	+	4_47234957_47235274	Promoter (1-2kb)	47233267	47245512	12246	1	1691	Col15a1	gnl|BL_ORD_ID|72829 sp|O35206|COFA1_MOUSE Collagen alpha-1(XV) chain OS=Mus musculus OX=10090 GN=Col15a1 PE=1 SV=2//0
4	137785316	137785590	24	74	0.4255	1.27125	1.57902	+	-	4_137785315_137785590	Promoter (<=1kb)	137755086	137785371	30286	2	0	Alpl	gnl|BL_ORD_ID|312382 sp|P09242|PPBT_MOUSE Alkaline phosphatase, tissue-nonspecific isozyme OS=Mus musculus OX=10090 GN=Alpl PE=1 SV=2//0
4	137769537	137770022	98	98	1.68498	1.67805	-0.00594576	+	+	4_137769536_137770022	Promoter (<=1kb)	137758676	137769615	10940	2	0	Alpl	gnl|BL_ORD_ID|312382 sp|P09242|PPBT_MOUSE Alkaline phosphatase, tissue-nonspecific isozyme OS=Mus musculus OX=10090 GN=Alpl PE=1 SV=2//0
4	137748868	137749068	39	21	0.6808	0.3729	-0.868442	-	+	4_137748867_137749068	Promoter (1-2kb)	137746420	137747147	728	2	-1721	Alpl	gnl|BL_ORD_ID|312382 sp|P09242|PPBT_MOUSE Alkaline phosphatase, tissue-nonspecific isozyme OS=Mus musculus OX=10090 GN=Alpl PE=1 SV=2//0
4	137783631	137784307	146	169	2.50194	2.8815	0.203773	+	+	4_137783630_137784307	Promoter (1-2kb)	137755086	137785371	30286	2	1064	Alpl	gnl|BL_ORD_ID|312382 sp|P09242|PPBT_MOUSE Alkaline phosphatase, tissue-nonspecific isozyme OS=Mus musculus OX=10090 GN=Alpl PE=1 SV=2//0
4	137768965	137769269	64	40	1.1063	0.69495	-0.670762	-	+	4_137768964_137769269	Promoter (<=1kb)	137758676	137769615	10940	2	346	Alpl	gnl|BL_ORD_ID|312382 sp|P09242|PPBT_MOUSE Alkaline phosphatase, tissue-nonspecific isozyme OS=Mus musculus OX=10090 GN=Alpl PE=1 SV=2//0
5	53170216	53170532	129	59	2.2126	1.017	-1.12142	+	+	5_53170215_53170532	Promoter (2-3kb)	53155595	53173112	17518	2	2580	Sel1l3	gnl|BL_ORD_ID|429803 sp|Q80TS8|SE1L3_MOUSE Protein sel-1 homolog 3 OS=Mus musculus OX=10090 GN=Sel1l3 PE=2 SV=3//0
5	53156047	53156563	74	107	1.2765	1.8306	0.520123	+	+	5_53156046_53156563	Promoter (<=1kb)	53153310	53156680	3371	2	117	Sel1l3	gnl|BL_ORD_ID|429803 sp|Q80TS8|SE1L3_MOUSE Protein sel-1 homolog 3 OS=Mus musculus OX=10090 GN=Sel1l3 PE=2 SV=3//0
5	53213804	53214209	179	84	3.0636	1.44075	-1.08841	+	+	5_53213803_53214209	Promoter (<=1kb)	53198218	53213927	15710	2	0	Sel1l3	gnl|BL_ORD_ID|429803 sp|Q80TS8|SE1L3_MOUSE Protein sel-1 homolog 3 OS=Mus musculus OX=10090 GN=Sel1l3 PE=2 SV=3//0
5	53176055	53176501	141	110	2.41684	1.88145	-0.361277	+	+	5_53176054_53176501	Promoter (2-3kb)	53155595	53173112	17518	2	-2943	Sel1l3	gnl|BL_ORD_ID|429803 sp|Q80TS8|SE1L3_MOUSE Protein sel-1 homolog 3 OS=Mus musculus OX=10090 GN=Sel1l3 PE=2 SV=3//0
5	53172308	53172512	99	65	1.702	1.1187	-0.605408	-	+	5_53172307_53172512	Promoter (<=1kb)	53155595	53173112	17518	2	600	Sel1l3	gnl|BL_ORD_ID|429803 sp|Q80TS8|SE1L3_MOUSE Protein sel-1 homolog 3 OS=Mus musculus OX=10090 GN=Sel1l3 PE=2 SV=3//0
5	53214365	53214810	248	96	4.23798	1.64415	-1.36603	+	+	5_53214364_53214810	Promoter (<=1kb)	53198218	53213927	15710	2	-438	Sel1l3	gnl|BL_ORD_ID|429803 sp|Q80TS8|SE1L3_MOUSE Protein sel-1 homolog 3 OS=Mus musculus OX=10090 GN=Sel1l3 PE=2 SV=3//0
5	53213226	53213527	120	59	2.05942	1.017	-1.01792	-	+	5_53213225_53213527	Promoter (<=1kb)	53107083	53213452	106370	2	0	Sel1l3	gnl|BL_ORD_ID|429803 sp|Q80TS8|SE1L3_MOUSE Protein sel-1 homolog 3 OS=Mus musculus OX=10090 GN=Sel1l3 PE=2 SV=3//0
6	89361608	89363003	270	301	4.61242	5.1189	0.15031	+	+	6_89361607_89363003	Promoter (<=1kb)	89316314	89362620	46307	2	0	Plxna1	gnl|BL_ORD_ID|308266 sp|P70206|PLXA1_MOUSE Plexin-A1 OS=Mus musculus OX=10090 GN=Plxna1 PE=1 SV=1//0
6	90604540	90605174	477	588	8.13556	9.98355	0.295311	+	+	6_90604539_90605174	Promoter (<=1kb)	90604725	90646412	41688	1	0	Slc41a3	gnl|BL_ORD_ID|425848 sp|Q921R8|S41A3_MOUSE Solute carrier family 41 member 3 OS=Mus musculus OX=10090 GN=Slc41a3 PE=1 SV=1//0
6	90621253	90621687	96	237	1.65094	4.0341	1.28896	+	-	6_90621252_90621687	Promoter (2-3kb)	90619147	90646412	27266	1	2106	Slc41a3	gnl|BL_ORD_ID|425848 sp|Q921R8|S41A3_MOUSE Solute carrier family 41 member 3 OS=Mus musculus OX=10090 GN=Slc41a3 PE=1 SV=1//0
6	90619015	90619321	107	153	1.83816	2.6103	0.505953	+	+	6_90619014_90619321	Promoter (<=1kb)	90619147	90646412	27266	1	0	Slc41a3	gnl|BL_ORD_ID|425848 sp|Q921R8|S41A3_MOUSE Solute carrier family 41 member 3 OS=Mus musculus OX=10090 GN=Slc41a3 PE=1 SV=1//0
6	90615896	90616362	270	339	4.61242	5.763	0.321296	+	+	6_90615895_90616362	Promoter (2-3kb)	90619147	90646412	27266	1	-2785	Slc41a3	gnl|BL_ORD_ID|425848 sp|Q921R8|S41A3_MOUSE Solute carrier family 41 member 3 OS=Mus musculus OX=10090 GN=Slc41a3 PE=1 SV=1//0
6	90620846	90621051	42	134	0.73186	2.28825	1.64461	+	-	6_90620845_90621051	Promoter (1-2kb)	90619147	90646412	27266	1	1699	Slc41a3	gnl|BL_ORD_ID|425848 sp|Q921R8|S41A3_MOUSE Solute carrier family 41 member 3 OS=Mus musculus OX=10090 GN=Slc41a3 PE=1 SV=1//0
6	90603290	90603489	181	67	3.09764	1.1526	-1.42628	-	+	6_90603289_90603489	Promoter (1-2kb)	90604725	90646412	41688	1	-1236	Slc41a3	gnl|BL_ORD_ID|425848 sp|Q921R8|S41A3_MOUSE Solute carrier family 41 member 3 OS=Mus musculus OX=10090 GN=Slc41a3 PE=1 SV=1//0
6	115996263	115996518	105	85	1.80412	1.4577	-0.307601	-	+	6_115996262_115996518	Promoter (1-2kb)	115954811	115995005	40195	2	-1258	Plxnd1	gnl|BL_ORD_ID|308287 sp|Q3UH93|PLXD1_MOUSE Plexin-D1 OS=Mus musculus OX=10090 GN=Plxnd1 PE=1 SV=1//0
6	115956676	115957617	482	413	8.22066	7.0173	-0.228338	+	+	6_115956675_115957617	Promoter (<=1kb)	115955634	115956838	1205	2	0	Plxnd1	gnl|BL_ORD_ID|308287 sp|Q3UH93|PLXD1_MOUSE Plexin-D1 OS=Mus musculus OX=10090 GN=Plxnd1 PE=1 SV=1//0
6	115994482	115995405	275	419	4.69752	7.119	0.599775	+	+	6_115994481_115995405	Promoter (<=1kb)	115954811	115995005	40195	2	0	Plxnd1	gnl|BL_ORD_ID|308287 sp|Q3UH93|PLXD1_MOUSE Plexin-D1 OS=Mus musculus OX=10090 GN=Plxnd1 PE=1 SV=1//0
6	115971203	115972298	167	344	2.85936	5.84775	1.03219	+	-	6_115971202_115972298	Promoter (1-2kb)	115966963	115969426	2464	2	-1777	Plxnd1	gnl|BL_ORD_ID|308287 sp|Q3UH93|PLXD1_MOUSE Plexin-D1 OS=Mus musculus OX=10090 GN=Plxnd1 PE=1 SV=1//0
6	115959148	115959602	98	152	1.68498	2.59335	0.622085	+	-	6_115959147_115959602	Promoter (<=1kb)	115958563	115960027	1465	2	425	Plxnd1	gnl|BL_ORD_ID|308287 sp|Q3UH93|PLXD1_MOUSE Plexin-D1 OS=Mus musculus OX=10090 GN=Plxnd1 PE=1 SV=1//0
6	128034681	128035737	208	194	3.55718	3.30525	-0.105975	+	+	6_128034680_128035737	Promoter (<=1kb)	127965762	128035005	69244	2	0	Tspan9	gnl|BL_ORD_ID|487690 sp|Q8BJU2|TSN9_MOUSE Tetraspanin-9 OS=Mus musculus OX=10090 GN=Tspan9 PE=1 SV=1//5.68872e-142
6	128143097	128143325	29	33	0.5106	0.5763	0.174626	-	+	6_128143096_128143325	Promoter (<=1kb)	127967081	128143553	176473	2	228	Tspan9	gnl|BL_ORD_ID|487690 sp|Q8BJU2|TSN9_MOUSE Tetraspanin-9 OS=Mus musculus OX=10090 GN=Tspan9 PE=1 SV=1//5.68872e-142
6	128143492	128144056	79	117	1.3616	2.0001	0.554769	+	+	6_128143491_128144056	Promoter (<=1kb)	127961396	128143563	182168	2	0	Tspan9	gnl|BL_ORD_ID|487690 sp|Q8BJU2|TSN9_MOUSE Tetraspanin-9 OS=Mus musculus OX=10090 GN=Tspan9 PE=1 SV=1//5.68872e-142
7	117380604	117381445	222	232	3.79546	3.94935	0.0573405	+	+	7_117380603_117381445	Promoter (<=1kb)	117380979	117635185	254207	1	0	Xylt1	gnl|BL_ORD_ID|512506 sp|Q811B1|XYLT1_MOUSE Xylosyltransferase 1 OS=Mus musculus OX=10090 GN=Xylt1 PE=2 SV=1//0
7	101108043	101108897	361	507	6.16124	8.6106	0.482893	+	+	7_101108042_101108897	Promoter (<=1kb)	101108733	101284405	175673	1	0	Fchsd2	gnl|BL_ORD_ID|130013 sp|Q3USJ8|FCSD2_MOUSE F-BAR and double SH3 domains protein 2 OS=Mus musculus OX=10090 GN=Fchsd2 PE=1 SV=2//0
8	13493008	13493313	69	97	1.1914	1.6611	0.479481	+	+	8_13493007_13493313	Promoter (1-2kb)	13465374	13494490	29117	2	1177	Gas6	gnl|BL_ORD_ID|143095 sp|Q61592|GAS6_MOUSE Growth arrest-specific protein 6 OS=Mus musculus OX=10090 GN=Gas6 PE=2 SV=2//0
8	13492329	13492528	67	40	1.15736	0.69495	-0.735857	-	+	8_13492328_13492528	Promoter (1-2kb)	13465374	13494490	29117	2	1962	Gas6	gnl|BL_ORD_ID|143095 sp|Q61592|GAS6_MOUSE Growth arrest-specific protein 6 OS=Mus musculus OX=10090 GN=Gas6 PE=2 SV=2//0
8	13493901	13494631	230	194	3.93162	3.30525	-0.250364	+	+	8_13493900_13494631	Promoter (<=1kb)	13465374	13494490	29117	2	0	Gas6	gnl|BL_ORD_ID|143095 sp|Q61592|GAS6_MOUSE Growth arrest-specific protein 6 OS=Mus musculus OX=10090 GN=Gas6 PE=2 SV=2//0
8	23140560	23140759	172	144	2.94446	2.45775	-0.260665	-	+	8_23140559_23140759	Promoter (<=1kb)	23140093	23148369	8277	1	467	Ank1	gnl|BL_ORD_ID|16850 sp|Q02357|ANK1_MOUSE Ankyrin-1 OS=Mus musculus OX=10090 GN=Ank1 PE=1 SV=2//1.02894e-19
8	23138370	23140038	972	917	16.5605	15.5601	-0.0898949	+	+	8_23138369_23140038	Promoter (<=1kb)	23139030	23149279	10250	1	0	Ank1	gnl|BL_ORD_ID|16850 sp|Q02357|ANK1_MOUSE Ankyrin-1 OS=Mus musculus OX=10090 GN=Ank1 PE=1 SV=2//1.02894e-19
8	22974635	22974962	20	57	0.35742	0.9831	1.45972	+	-	8_22974634_22974962	Promoter (<=1kb)	22974844	23149933	175090	1	0	Ank1	gnl|BL_ORD_ID|16850 sp|Q02357|ANK1_MOUSE Ankyrin-1 OS=Mus musculus OX=10090 GN=Ank1 PE=1 SV=2//1.02894e-19
8	23095407	23095774	89	98	1.5318	1.67805	0.131558	+	+	8_23095406_23095774	Promoter (<=1kb)	23096101	23123638	27538	1	-327	Ank1	gnl|BL_ORD_ID|16850 sp|Q02357|ANK1_MOUSE Ankyrin-1 OS=Mus musculus OX=10090 GN=Ank1 PE=1 SV=2//1.02894e-19
8	23058606	23058947	67	79	1.15736	1.356	0.228519	-	+	8_23058605_23058947	Promoter (<=1kb)	23058525	23149688	91164	1	81	Ank1	gnl|BL_ORD_ID|16850 sp|Q02357|ANK1_MOUSE Ankyrin-1 OS=Mus musculus OX=10090 GN=Ank1 PE=1 SV=2//1.02894e-19
8	76899054	76899777	341	384	5.82084	6.52575	0.164916	+	+	8_76899053_76899777	Promoter (<=1kb)	76899442	76908413	8972	1	0	Nr3c2	gnl|BL_ORD_ID|230752 sp|Q8VII8|MCR_MOUSE Mineralocorticoid receptor OS=Mus musculus OX=10090 GN=Nr3c2 PE=1 SV=2//0
8	76901659	76902649	494	717	8.4249	12.1701	0.53061	+	+	8_76901658_76902649	Promoter (<=1kb)	76902288	77242996	340709	1	0	Nr3c2	gnl|BL_ORD_ID|230752 sp|Q8VII8|MCR_MOUSE Mineralocorticoid receptor OS=Mus musculus OX=10090 GN=Nr3c2 PE=1 SV=2//0
8	70754444	70754849	300	337	5.12302	5.7291	0.161314	+	+	8_70754443_70754849	Promoter (<=1kb)	70754679	70758677	3999	1	0	Rab3a	gnl|BL_ORD_ID|337641 sp|P63012|RAB3A_RAT Ras-related protein Rab-3A OS=Rattus norvegicus OX=10116 GN=Rab3a PE=1 SV=1//4.98777e-160
8	70752408	70752807	81	229	1.39564	3.8985	1.48199	+	-	8_70752407_70752807	Promoter (1-2kb)	70754679	70758677	3999	1	-1872	Rab3a	gnl|BL_ORD_ID|337641 sp|P63012|RAB3A_RAT Ras-related protein Rab-3A OS=Rattus norvegicus OX=10116 GN=Rab3a PE=1 SV=1//4.98777e-160
8	70753084	70753582	180	303	3.08062	5.1528	0.742136	+	+	8_70753083_70753582	Promoter (1-2kb)	70754679	70758677	3999	1	-1097	Rab3a	gnl|BL_ORD_ID|337641 sp|P63012|RAB3A_RAT Ras-related protein Rab-3A OS=Rattus norvegicus OX=10116 GN=Rab3a PE=1 SV=1//4.98777e-160
8	70754974	70755360	142	114	2.43386	1.94925	-0.320327	-	+	8_70754973_70755360	Promoter (<=1kb)	70755510	70758635	3126	1	-150	Rab3a	gnl|BL_ORD_ID|337641 sp|P63012|RAB3A_RAT Ras-related protein Rab-3A OS=Rattus norvegicus OX=10116 GN=Rab3a PE=1 SV=1//4.98777e-160
9	15045039	15045553	97	111	1.66796	1.8984	0.186699	+	+	9_15045038_15045553	Promoter (<=1kb)	15002128	15045478	43351	2	0	Panx1	gnl|BL_ORD_ID|293014 sp|Q9JIP4|PANX1_MOUSE Pannexin-1 OS=Mus musculus OX=10090 GN=Panx1 PE=1 SV=3//0
9	47529646	47530826	419	508	7.1484	8.62755	0.271331	+	+	9_47529645_47530826	Promoter (<=1kb)	47530173	47853385	323213	1	0	Cadm1	gnl|BL_ORD_ID|49495 sp|Q8R5M8|CADM1_MOUSE Cell adhesion molecule 1 OS=Mus musculus OX=10090 GN=Cadm1 PE=1 SV=2//3.01498e-22
9	21737147	21737662	43	88	0.74888	1.50855	1.01036	+	-	9_21737146_21737662	Promoter (1-2kb)	21736107	21740086	3980	1	1040	Ldlr	gnl|BL_ORD_ID|212090 sp|P35951|LDLR_MOUSE Low-density lipoprotein receptor OS=Mus musculus OX=10090 GN=Ldlr PE=1 SV=2//0
9	21723472	21723823	166	172	2.84234	2.93235	0.0449782	+	+	9_21723471_21723823	Promoter (<=1kb)	21723483	21749919	26437	1	0	Ldlr	gnl|BL_ORD_ID|212090 sp|P35951|LDLR_MOUSE Low-density lipoprotein receptor OS=Mus musculus OX=10090 GN=Ldlr PE=1 SV=2//0
9	21724109	21724507	191	168	3.26784	2.86455	-0.190029	+	+	9_21724108_21724507	Promoter (<=1kb)	21723641	21738532	14892	1	468	Ldlr	gnl|BL_ORD_ID|212090 sp|P35951|LDLR_MOUSE Low-density lipoprotein receptor OS=Mus musculus OX=10090 GN=Ldlr PE=1 SV=2//0
9	63666677	63667304	282	283	4.81666	4.8138	-0.000856887	+	+	9_63666676_63667304	Promoter (<=1kb)	63654771	63666547	11777	2	-130	Smad3	gnl|BL_ORD_ID|437278 sp|P84025|SMAD3_RAT Mothers against decapentaplegic homolog 3 OS=Rattus norvegicus OX=10116 GN=Smad3 PE=1 SV=1//0
9	63663048	63663923	520	446	8.86742	7.57665	-0.226954	+	+	9_63663047_63663923	Promoter (2-3kb)	63654771	63666547	11777	2	2624	Smad3	gnl|BL_ORD_ID|437278 sp|P84025|SMAD3_RAT Mothers against decapentaplegic homolog 3 OS=Rattus norvegicus OX=10116 GN=Smad3 PE=1 SV=1//0
9	63757357	63758553	559	652	9.5312	11.0684	0.215717	+	+	9_63757356_63758553	Promoter (<=1kb)	63646767	63757994	111228	2	0	Smad3	gnl|BL_ORD_ID|437278 sp|P84025|SMAD3_RAT Mothers against decapentaplegic homolog 3 OS=Rattus norvegicus OX=10116 GN=Smad3 PE=1 SV=1//0
9	63745900	63746840	205	498	3.50612	8.45805	1.27045	+	+	9_63745899_63746840	Promoter (2-3kb)	63667813	63743265	75453	2	-2635	Smad3	gnl|BL_ORD_ID|437278 sp|P84025|SMAD3_RAT Mothers against decapentaplegic homolog 3 OS=Rattus norvegicus OX=10116 GN=Smad3 PE=1 SV=1//0
9	63711488	63711999	158	245	2.70618	4.1697	0.623686	+	+	9_63711487_63711999	Promoter (<=1kb)	63654799	63711969	57171	2	0	Smad3	gnl|BL_ORD_ID|437278 sp|P84025|SMAD3_RAT Mothers against decapentaplegic homolog 3 OS=Rattus norvegicus OX=10116 GN=Smad3 PE=1 SV=1//0
9	63754889	63755196	68	104	1.17438	1.77975	0.599775	+	-	9_63754888_63755196	Promoter (2-3kb)	63646767	63757994	111228	2	2798	Smad3	gnl|BL_ORD_ID|437278 sp|P84025|SMAD3_RAT Mothers against decapentaplegic homolog 3 OS=Rattus norvegicus OX=10116 GN=Smad3 PE=1 SV=1//0
2	103565910	103567370	365	460	6.22932	7.81395	0.326977	+	+	2_103565909_103567370	Promoter (<=1kb)	103566310	103718423	152114	1	0	Abtb2	gnl|BL_ORD_ID|4611 sp|Q7TQI7|ABTB2_MOUSE Ankyrin repeat and BTB/POZ domain-containing protein 2 OS=Mus musculus OX=10090 GN=Abtb2 PE=1 SV=1//0
15	77150611	77150884	90	72	1.54882	1.23735	-0.323916	-	+	15_77150610_77150884	Promoter (2-3kb)	77083489	77153556	70068	2	2672	Rbfox2	gnl|BL_ORD_ID|347931 sp|Q8BP71|RFOX2_MOUSE RNA binding protein fox-1 homolog 2 OS=Mus musculus OX=10090 GN=Rbfox2 PE=1 SV=2//0
15	77153551	77154109	123	241	2.11048	4.1019	0.958721	+	+	15_77153550_77154109	Promoter (<=1kb)	77078991	77153812	74822	2	0	Rbfox2	gnl|BL_ORD_ID|347931 sp|Q8BP71|RFOX2_MOUSE RNA binding protein fox-1 homolog 2 OS=Mus musculus OX=10090 GN=Rbfox2 PE=1 SV=2//0
15	77202964	77203362	72	52	1.24246	0.89835	-0.46785	-	+	15_77202963_77203362	Promoter (<=1kb)	77116951	77203436	86486	2	74	Rbfox2	gnl|BL_ORD_ID|347931 sp|Q8BP71|RFOX2_MOUSE RNA binding protein fox-1 homolog 2 OS=Mus musculus OX=10090 GN=Rbfox2 PE=1 SV=2//0
15	77306300	77307300	498	752	8.49298	12.7633	0.587659	+	+	15_77306299_77307300	Promoter (<=1kb)	77078990	77306928	227939	2	0	Rbfox2	gnl|BL_ORD_ID|347931 sp|Q8BP71|RFOX2_MOUSE RNA binding protein fox-1 homolog 2 OS=Mus musculus OX=10090 GN=Rbfox2 PE=1 SV=2//0
15	77203726	77204022	39	56	0.6808	0.96615	0.505016	+	-	15_77203725_77204022	Promoter (<=1kb)	77116951	77203436	86486	2	-290	Rbfox2	gnl|BL_ORD_ID|347931 sp|Q8BP71|RFOX2_MOUSE RNA binding protein fox-1 homolog 2 OS=Mus musculus OX=10090 GN=Rbfox2 PE=1 SV=2//0
9	27299014	27299495	65	139	1.12332	2.373	1.07894	+	+	9_27299013_27299495	Promoter (<=1kb)	27299204	27357546	58343	1	0	Igsf9b	gnl|BL_ORD_ID|489141 sp|E9PZ19|TUTLB_MOUSE Protein turtle homolog B OS=Mus musculus OX=10090 GN=Igsf9b PE=1 SV=1//0
6	101374719	101375047	78	225	1.34458	3.8307	1.51045	+	-	6_101374718_101375047	Promoter (2-3kb)	101179878	101377342	197465	2	2295	Pdzrn3	gnl|BL_ORD_ID|335200 sp|Q69ZS0|PZRN3_MOUSE E3 ubiquitin-protein ligase PDZRN3 OS=Mus musculus OX=10090 GN=Pdzrn3 PE=1 SV=3//0
6	101354178	101354853	58	134	1.00418	2.28825	1.18823	+	-	6_101354177_101354853	Promoter (<=1kb)	101156973	101355010	198038	2	157	Pdzrn3	gnl|BL_ORD_ID|335200 sp|Q69ZS0|PZRN3_MOUSE E3 ubiquitin-protein ligase PDZRN3 OS=Mus musculus OX=10090 GN=Pdzrn3 PE=1 SV=3//0
6	101376624	101378192	448	771	7.64198	13.0854	0.77594	+	+	6_101376623_101378192	Promoter (<=1kb)	101149609	101377897	228289	2	0	Pdzrn3	gnl|BL_ORD_ID|335200 sp|Q69ZS0|PZRN3_MOUSE E3 ubiquitin-protein ligase PDZRN3 OS=Mus musculus OX=10090 GN=Pdzrn3 PE=1 SV=3//0
19	10304441	10305181	151	219	2.58704	3.729	0.527486	+	+	19_10304440_10305181	Promoter (<=1kb)	10245265	10304877	59613	2	0	Dagla	gnl|BL_ORD_ID|98141 sp|Q6WQJ1|DGLA_MOUSE Sn1-specific diacylglycerol lipase alpha OS=Mus musculus OX=10090 GN=Dagla PE=1 SV=2//0
19	10258291	10258714	90	60	1.54882	1.03395	-0.583003	+	+	19_10258290_10258714	Promoter (1-2kb)	10253330	10256871	3542	2	-1420	Dagla	gnl|BL_ORD_ID|98141 sp|Q6WQJ1|DGLA_MOUSE Sn1-specific diacylglycerol lipase alpha OS=Mus musculus OX=10090 GN=Dagla PE=1 SV=2//0
8	69183871	69184456	124	164	2.1275	2.79675	0.394592	+	+	8_69183870_69184456	Promoter (<=1kb)	69132669	69184225	51557	2	0	Lzts1	gnl|BL_ORD_ID|226081 sp|P60853|LZTS1_MOUSE Leucine zipper putative tumor suppressor 1 OS=Mus musculus OX=10090 GN=Lzts1 PE=2 SV=3//0
4	133038506	133039142	169	207	2.8934	3.5256	0.285103	+	+	4_133038505_133039142	Promoter (<=1kb)	133039493	133077242	37750	1	-351	Ahdc1	gnl|BL_ORD_ID|12333 sp|Q6PAL7|AHDC1_MOUSE AT-hook DNA-binding motif-containing protein 1 OS=Mus musculus OX=10090 GN=Ahdc1 PE=1 SV=1//0
4	133063784	133064325	186	159	3.18274	2.712	-0.230912	+	+	4_133063783_133064325	Promoter (1-2kb)	133066249	133072063	5815	1	-1924	Ahdc1	gnl|BL_ORD_ID|12333 sp|Q6PAL7|AHDC1_MOUSE AT-hook DNA-binding motif-containing protein 1 OS=Mus musculus OX=10090 GN=Ahdc1 PE=1 SV=1//0
4	133013239	133013872	327	245	5.58256	4.1697	-0.420983	+	+	4_133013238_133013872	Promoter (1-2kb)	133012204	133077645	65442	1	1035	Ahdc1	gnl|BL_ORD_ID|12333 sp|Q6PAL7|AHDC1_MOUSE AT-hook DNA-binding motif-containing protein 1 OS=Mus musculus OX=10090 GN=Ahdc1 PE=1 SV=1//0
4	133012101	133012544	126	131	2.16154	2.2374	0.0497637	+	+	4_133012100_133012544	Promoter (<=1kb)	133012204	133077645	65442	1	0	Ahdc1	gnl|BL_ORD_ID|12333 sp|Q6PAL7|AHDC1_MOUSE AT-hook DNA-binding motif-containing protein 1 OS=Mus musculus OX=10090 GN=Ahdc1 PE=1 SV=1//0
4	133011328	133011806	263	316	4.49328	5.37315	0.257999	+	+	4_133011327_133011806	Promoter (<=1kb)	133011506	133077863	66358	1	0	Ahdc1	gnl|BL_ORD_ID|12333 sp|Q6PAL7|AHDC1_MOUSE AT-hook DNA-binding motif-containing protein 1 OS=Mus musculus OX=10090 GN=Ahdc1 PE=1 SV=1//0
10	67979277	67979855	158	198	2.70618	3.37305	0.317796	+	+	10_67979276_67979855	Promoter (<=1kb)	67979570	68043868	64299	1	0	Rtkn2	gnl|BL_ORD_ID|421949 sp|Q14B46|RTKN2_MOUSE Rhotekin-2 OS=Mus musculus OX=10090 GN=Rtkn2 PE=1 SV=2//0
9	118606548	118606816	63	89	1.08928	1.5255	0.485907	+	+	9_118606547_118606816	Promoter (<=1kb)	118606690	118901003	294314	1	0	Itga9	gnl|BL_ORD_ID|198697 sp|B8JK39|ITA9_MOUSE Integrin alpha-9 OS=Mus musculus OX=10090 GN=Itga9 PE=1 SV=1//0
17	50190351	50190716	56	54	0.97014	0.93225	-0.0574761	+	-	17_50190350_50190716	Promoter (<=1kb)	49992257	50190674	198418	2	0	Rftn1	gnl|BL_ORD_ID|347979 sp|Q6A0D4|RFTN1_MOUSE Raftlin OS=Mus musculus OX=10090 GN=Rftn1 PE=1 SV=4//0
17	50189032	50189704	167	43	2.85936	0.7458	-1.93883	-	+	17_50189031_50189704	Promoter (<=1kb)	50036623	50190497	153875	2	793	Rftn1	gnl|BL_ORD_ID|347979 sp|Q6A0D4|RFTN1_MOUSE Raftlin OS=Mus musculus OX=10090 GN=Rftn1 PE=1 SV=4//0
1	72210966	72211181	87	123	1.49776	2.1018	0.488819	+	-	1_72210965_72211181	Promoter (1-2kb)	72159442	72212307	52866	2	1126	Mreg	gnl|BL_ORD_ID|247933 sp|Q6NVG5|MREG_MOUSE Melanoregulin OS=Mus musculus OX=10090 GN=Mreg PE=1 SV=1//2.83047e-118
1	72211883	72212446	214	350	3.6593	5.94945	0.701189	+	+	1_72211882_72212446	Promoter (<=1kb)	72159442	72212307	52866	2	0	Mreg	gnl|BL_ORD_ID|247933 sp|Q6NVG5|MREG_MOUSE Melanoregulin OS=Mus musculus OX=10090 GN=Mreg PE=1 SV=1//2.83047e-118
1	72214467	72215256	331	601	5.65064	10.2039	0.852634	+	+	1_72214466_72215256	Promoter (2-3kb)	72159442	72212307	52866	2	-2160	Mreg	gnl|BL_ORD_ID|247933 sp|Q6NVG5|MREG_MOUSE Melanoregulin OS=Mus musculus OX=10090 GN=Mreg PE=1 SV=1//2.83047e-118
2	166713239	166714234	654	831	11.1481	14.1024	0.339143	+	+	2_166713238_166714234	Promoter (<=1kb)	166566342	166713832	147491	2	0	Prex1	gnl|BL_ORD_ID|314445 sp|Q69ZK0|PREX1_MOUSE Phosphatidylinositol 3,4,5-trisphosphate-dependent Rac exchanger 1 protein OS=Mus musculus OX=10090 GN=Prex1 PE=1 SV=2//0
2	166638079	166638715	187	38	3.19976	0.66105	-2.27513	-	+	2_166638078_166638715	Promoter (<=1kb)	166566960	166638968	72009	2	253	Prex1	gnl|BL_ORD_ID|314445 sp|Q69ZK0|PREX1_MOUSE Phosphatidylinositol 3,4,5-trisphosphate-dependent Rac exchanger 1 protein OS=Mus musculus OX=10090 GN=Prex1 PE=1 SV=2//0
2	166574938	166575750	142	114	2.43386	1.94925	-0.320327	+	+	2_166574937_166575750	Promoter (1-2kb)	166568317	166572977	4661	2	-1961	Prex1	gnl|BL_ORD_ID|314445 sp|Q69ZK0|PREX1_MOUSE Phosphatidylinositol 3,4,5-trisphosphate-dependent Rac exchanger 1 protein OS=Mus musculus OX=10090 GN=Prex1 PE=1 SV=2//0
2	166605121	166605801	384	340	6.5527	5.77995	-0.181032	+	+	2_166605120_166605801	Promoter (2-3kb)	166599678	166603087	3410	2	-2034	Prex1	gnl|BL_ORD_ID|314445 sp|Q69ZK0|PREX1_MOUSE Phosphatidylinositol 3,4,5-trisphosphate-dependent Rac exchanger 1 protein OS=Mus musculus OX=10090 GN=Prex1 PE=1 SV=2//0
2	166606071	166606639	340	302	5.80382	5.13585	-0.1764	+	+	2_166606070_166606639	Promoter (2-3kb)	166599678	166603087	3410	2	-2984	Prex1	gnl|BL_ORD_ID|314445 sp|Q69ZK0|PREX1_MOUSE Phosphatidylinositol 3,4,5-trisphosphate-dependent Rac exchanger 1 protein OS=Mus musculus OX=10090 GN=Prex1 PE=1 SV=2//0
11	48837009	48838087	759	663	12.9352	11.2548	-0.200762	+	+	11_48837008_48838087	Promoter (<=1kb)	48837465	48850555	13091	1	0	Trim7	gnl|BL_ORD_ID|479789 sp|Q923T7|TRIM7_MOUSE E3 ubiquitin-protein ligase TRIM7 OS=Mus musculus OX=10090 GN=Trim7 PE=2 SV=2//1.13101e-08
11	48834233	48834668	329	438	5.6166	7.44105	0.405809	+	+	11_48834232_48834668	Promoter (2-3kb)	48837465	48850555	13091	1	-2797	Trim7	gnl|BL_ORD_ID|479789 sp|Q923T7|TRIM7_MOUSE E3 ubiquitin-protein ligase TRIM7 OS=Mus musculus OX=10090 GN=Trim7 PE=2 SV=2//1.13101e-08
11	48825951	48826744	104	209	1.7871	3.5595	0.994054	+	+	11_48825950_48826744	Promoter (<=1kb)	48826140	48851187	25048	1	0	Trim7	gnl|BL_ORD_ID|479789 sp|Q923T7|TRIM7_MOUSE E3 ubiquitin-protein ligase TRIM7 OS=Mus musculus OX=10090 GN=Trim7 PE=2 SV=2//1.13101e-08
11	48845441	48845836	75	159	1.29352	2.712	1.06805	+	+	11_48845440_48845836	Promoter (2-3kb)	48847902	48852209	4308	1	-2066	Trim7	gnl|BL_ORD_ID|479789 sp|Q923T7|TRIM7_MOUSE E3 ubiquitin-protein ligase TRIM7 OS=Mus musculus OX=10090 GN=Trim7 PE=2 SV=2//1.13101e-08
10	3366057	3367446	296	300	5.05494	5.10195	0.0133548	+	+	10_3366056_3367446	Promoter (<=1kb)	3366057	3464975	98919	1	0	Ppp1r14c	gnl|BL_ORD_ID|311535 sp|Q8R4S0|PP14C_MOUSE Protein phosphatase 1 regulatory subunit 14C OS=Mus musculus OX=10090 GN=Ppp1r14c PE=1 SV=1//8.11752e-58
4	140617378	140617577	33	43	0.57868	0.7458	0.366023	+	-	4_140617377_140617577	Promoter (<=1kb)	140593169	140617065	23897	2	-313	Arhgef10l	gnl|BL_ORD_ID|21145 sp|A2AWP8|ARGAL_MOUSE Rho guanine nucleotide exchange factor 10-like protein OS=Mus musculus OX=10090 GN=Arhgef10l PE=1 SV=1//0
4	140665803	140666053	28	29	0.49358	0.5085	0.0429638	+	-	4_140665802_140666053	Promoter (<=1kb)	140514485	140666012	151528	2	0	Arhgef10l	gnl|BL_ORD_ID|21145 sp|A2AWP8|ARGAL_MOUSE Rho guanine nucleotide exchange factor 10-like protein OS=Mus musculus OX=10090 GN=Arhgef10l PE=1 SV=1//0
4	140592291	140592648	32	78	0.56166	1.33905	1.25344	+	-	4_140592290_140592648	Promoter (<=1kb)	140580865	140592040	11176	2	-251	Arhgef10l	gnl|BL_ORD_ID|21145 sp|A2AWP8|ARGAL_MOUSE Rho guanine nucleotide exchange factor 10-like protein OS=Mus musculus OX=10090 GN=Arhgef10l PE=1 SV=1//0
4	140581044	140582454	625	678	10.6545	11.5091	0.111312	+	+	4_140581043_140582454	Promoter (<=1kb)	140514485	140581818	67334	2	0	Arhgef10l	gnl|BL_ORD_ID|21145 sp|A2AWP8|ARGAL_MOUSE Rho guanine nucleotide exchange factor 10-like protein OS=Mus musculus OX=10090 GN=Arhgef10l PE=1 SV=1//0
4	140650742	140651288	70	99	1.20842	1.695	0.488163	+	+	4_140650741_140651288	Promoter (1-2kb)	140591932	140649360	57429	2	-1382	Arhgef10l	gnl|BL_ORD_ID|21145 sp|A2AWP8|ARGAL_MOUSE Rho guanine nucleotide exchange factor 10-like protein OS=Mus musculus OX=10090 GN=Arhgef10l PE=1 SV=1//0
4	140618087	140618340	46	46	0.79994	0.79665	-0.00594576	+	+	4_140618086_140618340	Promoter (1-2kb)	140593169	140617065	23897	2	-1022	Arhgef10l	gnl|BL_ORD_ID|21145 sp|A2AWP8|ARGAL_MOUSE Rho guanine nucleotide exchange factor 10-like protein OS=Mus musculus OX=10090 GN=Arhgef10l PE=1 SV=1//0
15	81015000	81015799	214	261	3.6593	4.4409	0.279284	+	+	15_81014999_81015799	Promoter (2-3kb)	81016763	81018188	1426	2	2389	Mrtfa	gnl|BL_ORD_ID|240375 sp|Q8K4J6|MKL1_MOUSE MKL/myocardin-like protein 1 OS=Mus musculus OX=10090 GN=Mkl1 PE=1 SV=2//0
15	81190174	81191363	487	632	8.30576	10.7294	0.369385	+	+	15_81190173_81191363	Promoter (<=1kb)	81012281	81190733	178453	2	0	Mrtfa	gnl|BL_ORD_ID|240375 sp|Q8K4J6|MKL1_MOUSE MKL/myocardin-like protein 1 OS=Mus musculus OX=10090 GN=Mkl1 PE=1 SV=2//0
2	76501784	76502374	36	124	0.62974	2.11875	1.75039	+	-	2_76501783_76502374	Promoter (2-3kb)	76499097	76541530	42434	1	2687	Osbpl6	gnl|BL_ORD_ID|287767 sp|Q8BXR9|OSBL6_MOUSE Oxysterol-binding protein-related protein 6 OS=Mus musculus OX=10090 GN=Osbpl6 PE=1 SV=1//0
2	76406165	76407614	641	734	10.9268	12.4582	0.189225	+	+	2_76406164_76407614	Promoter (<=1kb)	76406508	76407931	1424	1	0	Osbpl6	gnl|BL_ORD_ID|287767 sp|Q8BXR9|OSBL6_MOUSE Oxysterol-binding protein-related protein 6 OS=Mus musculus OX=10090 GN=Osbpl6 PE=1 SV=1//0
19	42255910	42256242	47	64	0.81696	1.10175	0.43146	+	+	19_42255909_42256242	Promoter (<=1kb)	42255739	42270348	14610	1	171	Golga7b	gnl|BL_ORD_ID|157221 sp|Q9D428|GOG7B_MOUSE Golgin subfamily A member 7B OS=Mus musculus OX=10090 GN=GOLGA7B PE=1 SV=1//3.97765e-93
2	152736108	152736460	61	100	1.05524	1.71195	0.698069	+	-	2_152736107_152736460	Promoter (<=1kb)	152736251	152737410	1160	1	0	Id1	gnl|BL_ORD_ID|186733 sp|P20067|ID1_MOUSE DNA-binding protein inhibitor ID-1 OS=Mus musculus OX=10090 GN=Id1 PE=1 SV=3//5.42418e-105
2	152735126	152735375	45	78	0.78292	1.33905	0.774273	+	-	2_152735125_152735375	Promoter (<=1kb)	152736251	152737410	1160	1	-876	Id1	gnl|BL_ORD_ID|186733 sp|P20067|ID1_MOUSE DNA-binding protein inhibitor ID-1 OS=Mus musculus OX=10090 GN=Id1 PE=1 SV=3//5.42418e-105
15	7222219	7222465	119	51	2.0424	0.8814	-1.2124	-	+	15_7222218_7222465	Promoter (<=1kb)	7212191	7223069	10879	2	604	Egflam	gnl|BL_ORD_ID|116038 sp|Q4VBE4|EGFLA_MOUSE Pikachurin OS=Mus musculus OX=10090 GN=Egflam PE=1 SV=1//0
15	7222710	7223477	519	263	8.8504	4.4748	-0.983919	+	+	15_7222709_7223477	Promoter (<=1kb)	7212191	7223069	10879	2	0	Egflam	gnl|BL_ORD_ID|116038 sp|Q4VBE4|EGFLA_MOUSE Pikachurin OS=Mus musculus OX=10090 GN=Egflam PE=1 SV=1//0
7	126251436	126252105	398	621	6.79098	10.5429	0.63458	+	+	7_126251435_126252105	Promoter (2-3kb)	126248862	126292649	43788	1	2574	Sbk1	gnl|BL_ORD_ID|427326 sp|Q8QZX0|SBK1_MOUSE Serine/threonine-protein kinase SBK1 OS=Mus musculus OX=10090 GN=Sbk1 PE=2 SV=1//0
7	126293268	126293562	62	27	1.07226	0.4746	-1.17587	-	+	7_126293267_126293562	Promoter (2-3kb)	126291080	126292820	1741	1	2188	Sbk1	gnl|BL_ORD_ID|427326 sp|Q8QZX0|SBK1_MOUSE Serine/threonine-protein kinase SBK1 OS=Mus musculus OX=10090 GN=Sbk1 PE=2 SV=1//0
7	126250512	126250874	207	286	3.54016	4.86465	0.458521	+	+	7_126250511_126250874	Promoter (1-2kb)	126248862	126292649	43788	1	1650	Sbk1	gnl|BL_ORD_ID|427326 sp|Q8QZX0|SBK1_MOUSE Serine/threonine-protein kinase SBK1 OS=Mus musculus OX=10090 GN=Sbk1 PE=2 SV=1//0
7	126272013	126272773	180	405	3.08062	6.8817	1.15954	+	+	7_126272012_126272773	Promoter (<=1kb)	126272619	126295016	22398	1	0	Sbk1	gnl|BL_ORD_ID|427326 sp|Q8QZX0|SBK1_MOUSE Serine/threonine-protein kinase SBK1 OS=Mus musculus OX=10090 GN=Sbk1 PE=2 SV=1//0
16	57549055	57549548	115	133	1.97432	2.2713	0.202162	+	+	16_57549054_57549548	Promoter (<=1kb)	57549242	57572804	23563	1	0	Filip1l	gnl|BL_ORD_ID|132370 sp|Q6P6L0|FIL1L_MOUSE Filamin A-interacting protein 1-like OS=Mus musculus OX=10090 GN=Filip1l PE=1 SV=2//0
16	57354029	57354284	237	186	4.05076	3.16965	-0.353869	+	+	16_57354028_57354284	Promoter (<=1kb)	57353277	57515690	162414	1	752	Filip1l	gnl|BL_ORD_ID|132370 sp|Q6P6L0|FIL1L_MOUSE Filamin A-interacting protein 1-like OS=Mus musculus OX=10090 GN=Filip1l PE=1 SV=2//0
16	57352597	57353605	573	448	9.76948	7.61055	-0.360281	+	+	16_57352596_57353605	Promoter (<=1kb)	57353093	57573126	220034	1	0	Filip1l	gnl|BL_ORD_ID|132370 sp|Q6P6L0|FIL1L_MOUSE Filamin A-interacting protein 1-like OS=Mus musculus OX=10090 GN=Filip1l PE=1 SV=2//0
17	29889326	29889745	121	44	2.07644	0.76275	-1.44483	-	+	17_29889325_29889745	Promoter (<=1kb)	29850515	29889960	39446	2	215	Mdga1	gnl|BL_ORD_ID|231087 sp|P85171|MDGA1_RAT MAM domain-containing glycosylphosphatidylinositol anchor protein 1 OS=Rattus norvegicus OX=10116 GN=Mdga1 PE=1 SV=1//0
17	29848936	29849139	20	28	0.35742	0.49155	0.459718	+	-	17_29848935_29849139	Promoter (1-2kb)	29849640	29850541	902	2	1402	Mdga1	gnl|BL_ORD_ID|231087 sp|P85171|MDGA1_RAT MAM domain-containing glycosylphosphatidylinositol anchor protein 1 OS=Rattus norvegicus OX=10116 GN=Mdga1 PE=1 SV=1//0
17	29888347	29888565	78	33	1.34458	0.5763	-1.22226	-	+	17_29888346_29888565	Promoter (<=1kb)	29827949	29888708	60760	2	143	Mdga1	gnl|BL_ORD_ID|231087 sp|P85171|MDGA1_RAT MAM domain-containing glycosylphosphatidylinositol anchor protein 1 OS=Rattus norvegicus OX=10116 GN=Mdga1 PE=1 SV=1//0
17	29887379	29888116	231	114	3.94864	1.94925	-1.01844	+	+	17_29887378_29888116	Promoter (<=1kb)	29827958	29887882	59925	2	0	Mdga1	gnl|BL_ORD_ID|231087 sp|P85171|MDGA1_RAT MAM domain-containing glycosylphosphatidylinositol anchor protein 1 OS=Rattus norvegicus OX=10116 GN=Mdga1 PE=1 SV=1//0
11	115297253	115297831	165	210	2.82532	3.57645	0.340114	+	+	11_115297252_115297831	Promoter (<=1kb)	115279622	115297514	17893	2	0	Fads6	gnl|BL_ORD_ID|128150 sp|Q80UG1|FADS6_MOUSE Fatty acid desaturase 6 OS=Mus musculus OX=10090 GN=Fads6 PE=2 SV=1//0
8	13869534	13870133	66	102	1.14034	1.74585	0.614466	+	+	8_13869533_13870133	Promoter (<=1kb)	13869641	13881639	11999	1	0	Champ1	gnl|BL_ORD_ID|61997 sp|Q8K327|CHAP1_MOUSE Chromosome alignment-maintaining phosphoprotein 1 OS=Mus musculus OX=10090 GN=Champ1 PE=1 SV=1//0
8	82863147	82864708	640	690	10.9098	11.7125	0.102424	+	+	8_82863146_82864708	Promoter (<=1kb)	82863356	83091268	227913	1	0	Rnf150	gnl|BL_ORD_ID|386315 sp|Q5DTZ6|RN150_MOUSE RING finger protein 150 OS=Mus musculus OX=10090 GN=Rnf150 PE=2 SV=2//0
5	92602796	92603635	271	254	4.62944	4.32225	-0.0990552	+	+	5_92602795_92603635	Promoter (<=1kb)	92603041	92604819	1779	1	0	Stbd1	gnl|BL_ORD_ID|445943 sp|Q8C7E7|STBD1_MOUSE Starch-binding domain-containing protein 1 OS=Mus musculus OX=10090 GN=Stbd1 PE=1 SV=1//0
11	55077230	55078176	351	493	5.99104	8.3733	0.48299	+	+	11_55077229_55078176	Promoter (<=1kb)	55049731	55078107	28377	2	0	Ccdc69	gnl|BL_ORD_ID|55359 sp|Q3TCJ8|CCD69_MOUSE Coiled-coil domain-containing protein 69 OS=Mus musculus OX=10090 GN=Ccdc69 PE=1 SV=1//1.01919e-142
3	123116861	123117475	571	402	9.73544	6.83085	-0.511181	+	+	3_123116860_123117475	Promoter (<=1kb)	123106603	123117052	10450	2	0	Synpo2	gnl|BL_ORD_ID|457747 sp|Q91YE8|SYNP2_MOUSE Synaptopodin-2 OS=Mus musculus OX=10090 GN=Synpo2 PE=1 SV=2//0
3	123115814	123116539	544	617	9.2759	10.4751	0.175405	+	+	3_123115813_123116539	Promoter (<=1kb)	123106603	123117052	10450	2	513	Synpo2	gnl|BL_ORD_ID|457747 sp|Q91YE8|SYNP2_MOUSE Synaptopodin-2 OS=Mus musculus OX=10090 GN=Synpo2 PE=1 SV=2//0
3	123235983	123236271	32	42	0.56166	0.72885	0.375925	+	-	3_123235982_123236271	Promoter (<=1kb)	123076519	123236096	159578	2	0	Synpo2	gnl|BL_ORD_ID|457747 sp|Q91YE8|SYNP2_MOUSE Synaptopodin-2 OS=Mus musculus OX=10090 GN=Synpo2 PE=1 SV=2//0
3	123111102	123111339	109	127	1.8722	2.1696	0.212695	+	-	3_123111101_123111339	Promoter (1-2kb)	123076519	123112810	36292	2	1471	Synpo2	gnl|BL_ORD_ID|457747 sp|Q91YE8|SYNP2_MOUSE Synaptopodin-2 OS=Mus musculus OX=10090 GN=Synpo2 PE=1 SV=2//0
2	167190059	167190345	55	78	0.95312	1.33905	0.49048	+	-	2_167190058_167190345	Promoter (<=1kb)	167103412	167190155	86744	2	0	Kcnb1	gnl|BL_ORD_ID|202613 sp|Q03717|KCNB1_MOUSE Potassium voltage-gated channel subfamily B member 1 OS=Mus musculus OX=10090 GN=Kcnb1 PE=1 SV=2//0
7	49342843	49343682	355	315	6.05912	5.3562	-0.177898	+	+	7_49342842_49343682	Promoter (<=1kb)	49343474	49408664	65191	1	0	Nav2	gnl|BL_ORD_ID|263869 sp|Q8IVL1|NAV2_HUMAN Neuron navigator 2 OS=Homo sapiens OX=9606 GN=NAV2 PE=1 SV=3//0
7	49245756	49246472	275	400	4.69752	6.79695	0.532988	+	+	7_49245755_49246472	Promoter (<=1kb)	49246189	49409643	163455	1	0	Nav2	gnl|BL_ORD_ID|263869 sp|Q8IVL1|NAV2_HUMAN Neuron navigator 2 OS=Homo sapiens OX=9606 GN=NAV2 PE=1 SV=3//0
7	49550703	49551267	48	165	0.83398	2.8137	1.75438	+	+	7_49550702_49551267	Promoter (2-3kb)	49548192	49556996	8805	1	2511	Nav2	gnl|BL_ORD_ID|263869 sp|Q8IVL1|NAV2_HUMAN Neuron navigator 2 OS=Homo sapiens OX=9606 GN=NAV2 PE=1 SV=3//0
19	31764843	31765346	29	65	0.5106	1.1187	1.13156	+	-	19_31764842_31765346	Promoter (<=1kb)	30564489	31765033	1200545	2	0	Prkg1	gnl|BL_ORD_ID|205571 sp|P0C605|KGP1_MOUSE cGMP-dependent protein kinase 1 OS=Mus musculus OX=10090 GN=Prkg1 PE=1 SV=1//0
19	30623605	30623971	151	181	2.58704	3.0849	0.253921	+	+	19_30623604_30623971	Promoter (1-2kb)	30619371	30625491	6121	2	1520	Prkg1	gnl|BL_ORD_ID|205571 sp|P0C605|KGP1_MOUSE cGMP-dependent protein kinase 1 OS=Mus musculus OX=10090 GN=Prkg1 PE=1 SV=1//0
19	31764286	31764632	25	45	0.44252	0.7797	0.817176	+	-	19_31764285_31764632	Promoter (<=1kb)	31742114	31764973	22860	2	341	Prkg1	gnl|BL_ORD_ID|205571 sp|P0C605|KGP1_MOUSE cGMP-dependent protein kinase 1 OS=Mus musculus OX=10090 GN=Prkg1 PE=1 SV=1//0
19	30730457	30730790	35	74	0.61272	1.27125	1.05295	+	+	19_30730456_30730790	Promoter (<=1kb)	30568027	30730582	162556	2	0	Prkg1	gnl|BL_ORD_ID|205571 sp|P0C605|KGP1_MOUSE cGMP-dependent protein kinase 1 OS=Mus musculus OX=10090 GN=Prkg1 PE=1 SV=1//0
19	30622698	30622923	36	77	0.62974	1.3221	1.07	+	-	19_30622697_30622923	Promoter (2-3kb)	30619371	30625491	6121	2	2568	Prkg1	gnl|BL_ORD_ID|205571 sp|P0C605|KGP1_MOUSE cGMP-dependent protein kinase 1 OS=Mus musculus OX=10090 GN=Prkg1 PE=1 SV=1//0
19	30625419	30625775	110	137	1.88922	2.3391	0.308163	+	+	19_30625418_30625775	Promoter (<=1kb)	30619371	30625491	6121	2	0	Prkg1	gnl|BL_ORD_ID|205571 sp|P0C605|KGP1_MOUSE cGMP-dependent protein kinase 1 OS=Mus musculus OX=10090 GN=Prkg1 PE=1 SV=1//0
11	116388922	116389497	191	266	3.26784	4.52565	0.469788	+	+	11_116388921_116389497	Promoter (1-2kb)	116359889	116387405	27517	2	-1517	Rnf157	gnl|BL_ORD_ID|386327 sp|M0R5D6|RN157_RAT E3 ubiquitin ligase Rnf157 OS=Rattus norvegicus OX=10116 GN=Rnf157 PE=2 SV=2//0
11	116347130	116348360	565	306	9.63332	5.20365	-0.888509	+	+	11_116347129_116348360	Promoter (<=1kb)	116338339	116347444	9106	2	0	Rnf157	gnl|BL_ORD_ID|386327 sp|M0R5D6|RN157_RAT E3 ubiquitin ligase Rnf157 OS=Rattus norvegicus OX=10116 GN=Rnf157 PE=2 SV=2//0
11	116412988	116413536	78	96	1.34458	1.64415	0.290186	+	+	11_116412987_116413536	Promoter (<=1kb)	116336353	116413004	76652	2	0	Rnf157	gnl|BL_ORD_ID|386327 sp|M0R5D6|RN157_RAT E3 ubiquitin ligase Rnf157 OS=Rattus norvegicus OX=10116 GN=Rnf157 PE=2 SV=2//0
11	116387433	116388097	437	674	7.45476	11.4413	0.618017	+	+	11_116387432_116388097	Promoter (<=1kb)	116359889	116387405	27517	2	-28	Rnf157	gnl|BL_ORD_ID|386327 sp|M0R5D6|RN157_RAT E3 ubiquitin ligase Rnf157 OS=Rattus norvegicus OX=10116 GN=Rnf157 PE=2 SV=2//0
9	65390978	65391956	290	406	4.95282	6.89865	0.478064	+	+	9_65390977_65391956	Promoter (<=1kb)	65388684	65391652	2969	2	0	Kbtbd13	gnl|BL_ORD_ID|202312 sp|Q8C828|KBTBD_MOUSE Kelch repeat and BTB domain-containing protein 13 OS=Mus musculus OX=10090 GN=Kbtbd13 PE=2 SV=2//0
7	112743624	112744001	211	199	3.60824	3.39	-0.09001	+	+	7_112743623_112744001	Promoter (1-2kb)	112742045	112898660	156616	1	1579	Tead1	gnl|BL_ORD_ID|467536 sp|P30051|TEAD1_MOUSE Transcriptional enhancer factor TEF-1 OS=Mus musculus OX=10090 GN=Tead1 PE=1 SV=2//0
7	112756581	112757020	328	457	5.59958	7.7631	0.471314	+	+	7_112756580_112757020	Promoter (2-3kb)	112759384	112906805	147422	1	-2364	Tead1	gnl|BL_ORD_ID|467536 sp|P30051|TEAD1_MOUSE Transcriptional enhancer factor TEF-1 OS=Mus musculus OX=10090 GN=Tead1 PE=1 SV=2//0
7	112741683	112742337	421	618	7.18244	10.492	0.546744	+	+	7_112741682_112742337	Promoter (<=1kb)	112742045	112898660	156616	1	0	Tead1	gnl|BL_ORD_ID|467536 sp|P30051|TEAD1_MOUSE Transcriptional enhancer factor TEF-1 OS=Mus musculus OX=10090 GN=Tead1 PE=1 SV=2//0
7	112678960	112680171	382	469	6.51866	7.9665	0.289371	+	+	7_112678959_112680171	Promoter (<=1kb)	112679318	112899459	220142	1	0	Tead1	gnl|BL_ORD_ID|467536 sp|P30051|TEAD1_MOUSE Transcriptional enhancer factor TEF-1 OS=Mus musculus OX=10090 GN=Tead1 PE=1 SV=2//0
6	39871299	39871623	28	87	0.49358	1.4916	1.5955	+	-	6_39871298_39871623	Promoter (<=1kb)	39871461	40245772	374312	1	0	Tmem178b	-//-
8	61902547	61902896	152	148	2.60406	2.52555	-0.0441651	+	+	8_61902546_61902896	Promoter (<=1kb)	61511433	61902669	391237	2	0	Palld	gnl|BL_ORD_ID|291217 sp|Q9ET54|PALLD_MOUSE Palladin OS=Mus musculus OX=10090 GN=Palld PE=1 SV=2//0
8	61590988	61591388	63	90	1.08928	1.54245	0.501849	+	+	8_61590987_61591388	Promoter (<=1kb)	61511433	61591142	79710	2	0	Palld	gnl|BL_ORD_ID|291217 sp|Q9ET54|PALLD_MOUSE Palladin OS=Mus musculus OX=10090 GN=Palld PE=1 SV=2//0
8	61759786	61760137	94	70	1.6169	1.20345	-0.426054	+	+	8_61759785_61760137	Promoter (<=1kb)	61511433	61760089	248657	2	0	Palld	gnl|BL_ORD_ID|291217 sp|Q9ET54|PALLD_MOUSE Palladin OS=Mus musculus OX=10090 GN=Palld PE=1 SV=2//0
8	61516121	61516341	33	28	0.57868	0.49155	-0.235428	-	+	8_61516120_61516341	Promoter (<=1kb)	61514925	61515900	976	2	-221	Palld	gnl|BL_ORD_ID|291217 sp|Q9ET54|PALLD_MOUSE Palladin OS=Mus musculus OX=10090 GN=Palld PE=1 SV=2//0
8	61517906	61518146	39	21	0.6808	0.3729	-0.868442	-	+	8_61517905_61518146	Promoter (2-3kb)	61514925	61515900	976	2	-2006	Palld	gnl|BL_ORD_ID|291217 sp|Q9ET54|PALLD_MOUSE Palladin OS=Mus musculus OX=10090 GN=Palld PE=1 SV=2//0
4	83050199	83050531	44	29	0.7659	0.5085	-0.590908	-	+	4_83050198_83050531	Promoter (1-2kb)	82897920	83052167	154248	2	1636	Frem1	gnl|BL_ORD_ID|137991 sp|Q684R7|FREM1_MOUSE FRAS1-related extracellular matrix protein 1 OS=Mus musculus OX=10090 GN=Frem1 PE=1 SV=1//0
5	63811852	63812726	127	212	2.17856	3.61035	0.728764	+	+	5_63811851_63812726	Promoter (<=1kb)	63812363	63899625	87263	1	0	0610040J01Rik	gnl|BL_ORD_ID|56882 sp|Q99K99|CD019_MOUSE Uncharacterized protein C4orf19 homolog OS=Mus musculus OX=10090 PE=1 SV=2//0
1	89997850	89998490	175	343	2.99552	5.8308	0.960887	+	+	1_89997849_89998490	Promoter (1-2kb)	89950220	89996452	46233	2	-1398	Asb18	gnl|BL_ORD_ID|28634 sp|Q8VHA6|ASB18_MOUSE Ankyrin repeat and SOCS box protein 18 OS=Mus musculus OX=10090 GN=Asb18 PE=2 SV=1//0
1	90014197	90015045	347	403	5.92296	6.8478	0.209322	+	+	1_90014196_90015045	Promoter (<=1kb)	89950220	90014577	64358	2	0	Asb18	gnl|BL_ORD_ID|28634 sp|Q8VHA6|ASB18_MOUSE Ankyrin repeat and SOCS box protein 18 OS=Mus musculus OX=10090 GN=Asb18 PE=2 SV=1//0
2	104413089	104413524	149	39	2.553	0.678	-1.91284	-	+	2_104413088_104413524	Promoter (2-3kb)	104143073	104411013	267941	2	-2076	D430041D05Rik	gnl|BL_ORD_ID|199997 sp|Q6ZVL6|K154L_HUMAN UPF0606 protein KIAA1549L OS=Homo sapiens OX=9606 GN=KIAA1549L PE=2 SV=2//0
2	104409940	104410170	57	49	0.98716	0.8475	-0.220071	+	-	2_104409939_104410170	Promoter (<=1kb)	104143073	104410334	267262	2	164	D430041D05Rik	gnl|BL_ORD_ID|199997 sp|Q6ZVL6|K154L_HUMAN UPF0606 protein KIAA1549L OS=Homo sapiens OX=9606 GN=KIAA1549L PE=2 SV=2//0
7	73375235	73375915	331	283	5.65064	4.8138	-0.231238	+	+	7_73375234_73375915	Promoter (<=1kb)	73375509	73419899	44391	1	0	Rgma	gnl|BL_ORD_ID|348185 sp|Q6PCX7|RGMA_MOUSE Repulsive guidance molecule A OS=Mus musculus OX=10090 GN=Rgma PE=1 SV=1//0
7	73390825	73391881	390	470	6.65482	7.98345	0.262613	+	+	7_73390824_73391881	Promoter (<=1kb)	73391160	73409451	18292	1	0	Rgma	gnl|BL_ORD_ID|348185 sp|Q6PCX7|RGMA_MOUSE Repulsive guidance molecule A OS=Mus musculus OX=10090 GN=Rgma PE=1 SV=1//0
7	73371992	73372887	283	620	4.83368	10.5259	1.12275	+	+	7_73371991_73372887	Promoter (2-3kb)	73375509	73419899	44391	1	-2622	Rgma	gnl|BL_ORD_ID|348185 sp|Q6PCX7|RGMA_MOUSE Repulsive guidance molecule A OS=Mus musculus OX=10090 GN=Rgma PE=1 SV=1//0
7	73374676	73375090	261	212	4.45924	3.61035	-0.304659	+	+	7_73374675_73375090	Promoter (<=1kb)	73375509	73419899	44391	1	-419	Rgma	gnl|BL_ORD_ID|348185 sp|Q6PCX7|RGMA_MOUSE Repulsive guidance molecule A OS=Mus musculus OX=10090 GN=Rgma PE=1 SV=1//0
19	24476635	24477798	281	580	4.79964	9.84795	1.0369	+	+	19_24476634_24477798	Promoter (<=1kb)	24476502	24477356	855	2	0	Fam122a	gnl|BL_ORD_ID|124627 sp|Q9DB52|F122A_MOUSE Protein FAM122A OS=Mus musculus OX=10090 GN=Fam122a PE=1 SV=1//2.11631e-153
4	130573972	130574324	60	84	1.03822	1.44075	0.472708	+	+	4_130573971_130574324	Promoter (<=1kb)	130531618	130574173	42556	2	0	Nkain1	gnl|BL_ORD_ID|270557 sp|Q9D035|NKAI1_MOUSE Sodium/potassium-transporting ATPase subunit beta-1-interacting protein 1 OS=Mus musculus OX=10090 GN=Nkain1 PE=1 SV=2//2.86807e-149
4	130557874	130558375	37	117	0.64676	2.0001	1.62877	+	-	4_130557873_130558375	Promoter (<=1kb)	130539063	130557988	18926	2	0	Nkain1	gnl|BL_ORD_ID|270557 sp|Q9D035|NKAI1_MOUSE Sodium/potassium-transporting ATPase subunit beta-1-interacting protein 1 OS=Mus musculus OX=10090 GN=Nkain1 PE=1 SV=2//2.86807e-149
4	130573568	130573846	59	42	1.0212	0.72885	-0.486572	-	+	4_130573567_130573846	Promoter (<=1kb)	130531602	130573966	42365	2	120	Nkain1	gnl|BL_ORD_ID|270557 sp|Q9D035|NKAI1_MOUSE Sodium/potassium-transporting ATPase subunit beta-1-interacting protein 1 OS=Mus musculus OX=10090 GN=Nkain1 PE=1 SV=2//2.86807e-149
4	130574910	130575348	98	67	1.68498	1.1526	-0.54784	-	+	4_130574909_130575348	Promoter (<=1kb)	130531618	130574173	42556	2	-737	Nkain1	gnl|BL_ORD_ID|270557 sp|Q9D035|NKAI1_MOUSE Sodium/potassium-transporting ATPase subunit beta-1-interacting protein 1 OS=Mus musculus OX=10090 GN=Nkain1 PE=1 SV=2//2.86807e-149
11	48855521	48855778	132	169	2.26366	2.8815	0.348163	+	+	11_48855520_48855778	Promoter (2-3kb)	48843648	48853493	9846	2	-2028	Gm16170	gnl|BL_ORD_ID|479789 sp|Q923T7|TRIM7_MOUSE E3 ubiquitin-protein ligase TRIM7 OS=Mus musculus OX=10090 GN=Trim7 PE=2 SV=2//2.39437e-27
11	48853273	48854143	417	410	7.11436	6.96645	-0.0303103	+	+	11_48853272_48854143	Promoter (<=1kb)	48843648	48853493	9846	2	0	Gm16170	gnl|BL_ORD_ID|479789 sp|Q923T7|TRIM7_MOUSE E3 ubiquitin-protein ligase TRIM7 OS=Mus musculus OX=10090 GN=Trim7 PE=2 SV=2//2.39437e-27
11	48855957	48857128	494	688	8.4249	11.6785	0.471124	+	+	11_48855956_48857128	Promoter (2-3kb)	48843648	48853493	9846	2	-2464	Gm16170	gnl|BL_ORD_ID|479789 sp|Q923T7|TRIM7_MOUSE E3 ubiquitin-protein ligase TRIM7 OS=Mus musculus OX=10090 GN=Trim7 PE=2 SV=2//2.39437e-27
11	50718969	50719490	137	55	2.34876	0.9492	-1.30712	-	+	11_50718968_50719490	Promoter (<=1kb)	50717670	50718915	1246	2	-54	Gm12199	-//-
3	138063639	138064311	233	463	3.98268	7.8648	0.981671	+	+	3_138063638_138064311	Promoter (<=1kb)	138065052	138081506	16455	1	-741	1110002E22Rik	-//-
3	138071450	138071933	290	154	4.95282	2.62725	-0.914697	+	+	3_138071449_138071933	Promoter (<=1kb)	138071597	138077371	5775	1	0	1110002E22Rik	-//-
3	138064969	138065902	330	410	5.63362	6.96645	0.306361	+	+	3_138064968_138065902	Promoter (<=1kb)	138065052	138081506	16455	1	0	1110002E22Rik	-//-
11	72388020	72388551	381	673	6.50164	11.4243	0.81323	+	+	11_72388019_72388551	Promoter (<=1kb)	72388756	72388864	109	1	-205	Mir6338	-//-
11	72389288	72389804	352	504	6.00806	8.55975	0.510669	+	+	11_72389287_72389804	Promoter (<=1kb)	72388756	72388864	109	1	532	Mir6338	-//-
11	72390232	72390605	113	379	1.94028	6.441	1.73102	+	-	11_72390231_72390605	Promoter (1-2kb)	72388756	72388864	109	1	1476	Mir6338	-//-
16	13520315	13520765	98	109	1.68498	1.8645	0.146057	+	+	16_13520314_13520765	Promoter (<=1kb)	13514131	13520419	6289	2	0	2310015D24Rik	-//-
16	13521313	13521791	128	262	2.19558	4.45785	1.02175	+	+	16_13521312_13521791	Promoter (<=1kb)	13519193	13521107	1915	2	-206	2310015D24Rik	-//-
14	32687363	32687714	117	442	2.00836	7.50885	1.90257	+	-	14_32687362_32687714	Promoter (<=1kb)	32686558	32689250	2693	1	805	Gm28651	-//-
14	32686883	32687161	124	340	2.1275	5.77995	1.4419	+	-	14_32686882_32687161	Promoter (<=1kb)	32686558	32689250	2693	1	325	Gm28651	-//-
1	80224882	80225219	100	122	1.71902	2.08485	0.278357	+	+	1_80224881_80225219	Promoter (<=1kb)	80225044	80228792	3749	1	0	2310015K22Rik	-//-
1	80227122	80227638	51	206	0.88504	3.50865	1.9871	+	-	1_80227121_80227638	Promoter (2-3kb)	80225044	80228792	3749	1	2078	2310015K22Rik	-//-
1	164863409	164863936	124	114	2.1275	1.94925	-0.12624	+	+	1_164863408_164863936	Promoter (<=1kb)	164863358	164936775	73418	1	51	Gm20743	-//-
1	164861498	164861942	62	130	1.07226	2.22045	1.0502	+	-	1_164861497_164861942	Promoter (1-2kb)	164863133	164871438	8306	1	-1191	Gm20743	-//-
1	164863040	164863244	43	57	0.74888	0.9831	0.392604	+	-	1_164863039_164863244	Promoter (<=1kb)	164863133	164871438	8306	1	0	Gm20743	-//-
9	67130676	67131532	212	120	3.62526	2.05095	-0.821792	+	+	9_67130675_67131532	Promoter (2-3kb)	67133560	67213918	80359	1	-2028	Gm19299	-//-
17	15285290	15286065	164	264	2.8083	4.49175	0.677581	+	+	17_15285289_15286065	Promoter (<=1kb)	15262714	15285358	22645	2	0	Gm35576	-//-
17	15284660	15285055	60	71	1.03822	1.2204	0.233242	+	+	17_15284659_15285055	Promoter (<=1kb)	15262714	15285358	22645	2	303	Gm35576	-//-
