# Supplementary material for: Glucocorticoids trigger muscle-liver crosstalk to attenuate acute liver injury and promote liver regeneration via the FGF6-FGFBP1 axis
Source: Mil Med Res. 2025 Jul 21;12:36. doi: 10.1186/s40779-025-00618-y (PMC12278513; doi:10.1186/s40779-025-00618-y)
Supplement: Supplementary file 3 — Additional file 3. RNA-seq analysis data of the Gas from the GFP control group and the FGF6 overexpression group. [file 40779_2025_618_MOESM3_ESM.xlsx]

## Sheet: FDR0.05_DEGs_Secreted proteins
Gene	Base_mean	Log2 fold change	P_value	P_adj
Fgf6	434.492	4.14126	6.08e-49	4.27e-45
Dkk3	414.257	2.46275	3.46e-20	2.86e-17
Vash2	131.233	2.03864	1.13e-16	4.83e-14
Mgp	710.863	2.05315	6.78e-16	2.58e-13
Bgn	1130.5	1.27043	3.98e-14	1.02e-11
Vtn	152.197	-1.38281	1.32e-12	2.35e-10
Serpinf1	608.239	1.12698	7.59e-11	8.6e-09
Nov	173.527	2.15153	8.68e-11	9.62e-09
Fstl1	902.45	1.03365	1.03e-10	1.11e-08
Fgfbp1	155.978	-1.1874	2.58e-10	2.46e-08
C1qb	113.248	1.83997	7.73e-10	6.39e-08
Crispld2	333.119	1.00211	1.84e-09	1.35e-07
Spp1	107.729	2.53628	3.22e-09	2.12e-07
Timp2	1477.88	0.652119	3.26e-09	2.13e-07
Ppia	2354.94	0.520816	9.6e-09	5.33e-07
Igfbp4	731.911	0.778596	6.95e-08	2.98e-06
Rnase4	437.975	1.05223	1.01e-07	4.1e-06
Lum	300.235	1.21997	1.89e-07	7.07e-06
Olfml3	152.206	1.13816	8.15e-07	2.45e-05
Anxa1	345.714	1.17558	1.12e-06	3.21e-05
Ostn	945.057	0.801906	1.84e-06	4.79e-05
Penk	107.978	2.15267	2.83e-06	6.99e-05
C1qa	113.47	1.91358	3.53e-06	8.41e-05
Anxa2	867.29	0.765696	5.51e-06	0.000122515
Cdnf	1215.19	-0.601619	7.21e-06	0.000150763
Sparc	5702.01	0.574045	1.52e-05	0.000281381
Kera	118.215	1.74924	1.94e-05	0.000346691
Igfbp5	7095.25	-0.607842	2.03e-05	0.000360713
Capg	215.497	0.70046	2.33e-05	0.000403293
Serpine2	2301.25	0.397649	2.74e-05	0.000464067
Mfap5	171.816	1.16634	2.96e-05	0.000491092
Pla1a	128.027	1.15605	3.15e-05	0.000516687
Cfb	121.349	0.933867	7.11e-05	0.00100442
Galnt2	1786.39	-0.402428	0.000182887	0.00215225
Igf2	463.314	0.920208	0.00044469	0.00447331
Ptx3	262.601	0.731455	0.000454549	0.00455618
Agt	160.763	-0.629241	0.000732317	0.00667871
Efemp1	114.951	0.944719	0.000837169	0.00739982
Ogn	494.949	0.637197	0.000963316	0.00827646
Vegfa	3767.69	-0.633761	0.00099283	0.0084928
Htra4	348.592	0.68767	0.00114884	0.00944254
B2m	1474.2	0.538936	0.00131692	0.0105406
St3gal3	1536.92	-0.274198	0.00135343	0.0107472
Ctgf	473.261	0.695499	0.0014487	0.0112932
Fam19a3	229.282	-0.546257	0.00175693	0.013104
Igip	244.189	0.498729	0.00262219	0.0179619
Cpxm2	202.196	0.74282	0.00379601	0.0241553
Adipoq	175.456	1.13894	0.0038474	0.0244381
Dcn	4099.73	0.598742	0.00427153	0.0264519
Dhrs11	427.388	-0.428369	0.00494915	0.0295918
Pvr	201.277	-0.502763	0.00593747	0.0341647
Serping1	633.941	0.52641	0.00611268	0.0348929
Grn	330.623	0.468754	0.00648715	0.0364041
Sdf2	950.166	0.275059	0.00830311	0.0439988
Manf	250.448	0.504519	0.00911297	0.0472376

## Sheet: FDR0.05_DEGs_TF
Gene	Base_mean	Log2 fold change	P_value	P_adj
Cux2	15.9478	-2.13386	0.0021616	0.0154242
Atf3	158.492	-2.06255	5.64e-07	1.79e-05
Tead4	136.026	-1.82689	2e-06	5.17e-05
Dach2	19.6931	-1.68123	0.00959171	0.0490681
Heyl	117.5	-1.59664	1.98e-11	2.82e-09
Pax7	29.4436	-1.59173	0.00137953	0.0108746
Foxn3	661.511	-1.38727	4.54e-17	2.13e-14
Zbtb20	60.8422	-1.36922	6e-06	0.0001304
Hmbox1	136.234	-1.36506	7.05e-09	4.05e-07
Foxo6	57.816	-1.34785	5.93e-05	0.000867177
Klf7	43.596	-1.24668	0.000333326	0.00351212
Lcor	32.0408	-1.22328	0.00712227	0.0391405
Snai3	137.297	-1.20082	0.000233554	0.00262716
Zhx3	235.754	-1.14839	9.38e-09	5.23e-07
Klf12	156.654	-1.11842	1.55e-06	4.17e-05
Zbtb38	313.543	-1.11347	9.28e-08	3.84e-06
Nr2c2	353.764	-0.995404	1.78e-08	8.98e-07
Elk4	312.656	-0.954521	2.37e-08	1.15e-06
Arid5b	124.887	-0.953776	0.000320884	0.00341346
Nr3c2	111.028	-0.951636	0.000395044	0.00404155
Zfhx2	141.245	-0.941836	5.14e-06	0.000115923
Rest	137.272	-0.909761	0.000333405	0.00351212
Rcor1	130.405	-0.909651	0.000399155	0.00407057
Zfpm1	53.0593	-0.875559	0.00868374	0.0455397
Zkscan7	80.0492	-0.83968	0.00259421	0.0177979
Arntl	205.96	-0.838112	0.000999397	0.00853269
Klf3	91.3779	-0.802274	0.00179294	0.0133265
Rreb1	692.329	-0.800767	1.62e-07	6.17e-06
Ncoa1	1033.73	-0.740205	3.01e-07	1.06e-05
Mafb	854.684	-0.729319	7.9e-06	0.00016367
Klf9	3191.11	-0.728808	4.55e-06	0.000104767
Ash1l	1515.71	-0.727541	3.73e-09	2.38e-07
Setbp1	402.417	-0.727047	0.00186496	0.013753
Nfic	5344.34	-0.717279	1.86e-08	9.35e-07
Epas1	2407.34	-0.691852	1.25e-07	4.92e-06
Zcchc11	498.417	-0.656156	1.52e-06	4.1e-05
Aff1	1523.03	-0.6438	0.00017423	0.00206073
Zbtb11	275.427	-0.641065	6.48e-05	0.000926993
Ncoa3	531.872	-0.637634	4.74e-07	1.55e-05
Hivep2	2348.86	-0.600666	7.84e-06	0.000163025
Mlxipl	1446.17	-0.586872	1.62e-06	4.31e-05
Mga	763.016	-0.579527	0.00025926	0.00285735
Mllt1	586.736	-0.566672	1.29e-06	3.59e-05
Gon4l	372.445	-0.554414	2.95e-05	0.000490562
Prdm2	1219.49	-0.553168	1.81e-05	0.000327352
Zfyve26	464.272	-0.538294	0.000192136	0.00223676
Setd1a	576.955	-0.502617	9.24e-05	0.00123501
Zcchc6	736.706	-0.501104	7.51e-05	0.00104636
Atf7	1481.81	-0.497405	3.96e-05	0.00062493
Aff4	1872.74	-0.476055	2.03e-05	0.000360713
Zbed4	309.565	-0.472516	0.00274733	0.0187098
Zfp62	503.25	-0.471116	0.00357317	0.0230013
Mef2d	2426.27	-0.469338	7.23e-05	0.00101422
Prdm15	199.933	-0.465838	0.00480285	0.0288766
Atf6	995.306	-0.459897	0.000116999	0.00148364
Zmat3	218.406	-0.459185	0.00898026	0.0467219
Phf2	1300.25	-0.453355	2.4e-05	0.000413839
Fosl2	335.972	-0.452711	0.00301824	0.0201164
Rfx7	807.246	-0.447802	0.00205121	0.0148309
Tead1	4481.2	-0.445341	0.0028073	0.0190169
Tshz1	256.246	-0.44402	0.00241152	0.016797
Cic	566.771	-0.436671	0.000158391	0.00190544
Tfcp2l1	992.014	-0.429778	0.00938337	0.0482833
Zbtb7a	496.565	-0.402037	0.00107149	0.00895106
Sox6	4584.35	-0.399902	0.0060395	0.034582
Gabpa	644.63	-0.399291	0.00204999	0.0148297
Phf20	776.254	-0.394438	0.000364408	0.00376812
Camta2	1030.38	-0.392714	0.00100862	0.00858605
Tfdp2	1743.38	-0.388612	0.000579042	0.005535
Etv3	283.18	-0.386335	0.00804997	0.0430836
Atxn7	714.478	-0.386027	0.00159158	0.0120921
Cramp1l	292.13	-0.385338	0.00962986	0.0492147
Vezf1	2552.59	-0.384484	3.78e-05	0.000601391
Stat5b	6475.98	-0.374702	0.00224704	0.0159035
E2f6	3530.53	-0.369857	4.7e-05	0.000721659
Mef2a	3339.16	-0.3685	0.00106653	0.00892772
Rere	2282.88	-0.355037	0.00166285	0.0125454
Rlf	423.784	-0.353779	0.00655839	0.0367099
Smad4	1104.01	-0.351036	0.00209752	0.0150728
Znfx1	677.63	-0.348551	0.000875933	0.00767322
Mlxip	2530.75	-0.345548	0.0026988	0.0183882
Atn1	833.884	-0.340618	0.00233736	0.016386
Zbtb4	928.79	-0.290916	0.00236986	0.0165807
Mef2c	12934.6	-0.273727	0.00311886	0.0206402
Foxk2	1238.04	-0.265739	0.00450049	0.0275415
Nfix	5287.3	-0.224266	0.00387978	0.0246215
Ybx3	29534.1	0.240425	0.00665172	0.0370937
Hoxc10	2049.04	0.258135	0.00875548	0.0458237
Drap1	5660.78	0.306862	0.00820876	0.0437272
Zbtb44	1229.94	0.329321	0.00632347	0.035728
Tsc22d4	652.28	0.333866	0.0067821	0.0377281
Hoxd8	1094.81	0.443492	0.00442572	0.0272023
Thap3	537.366	0.456311	0.00318006	0.0209075
Nfia	653.807	0.481444	0.000977549	0.00838759
Nfkb2	305.559	0.518879	0.00374529	0.023865
Hoxd9	390.202	0.549331	0.00446124	0.0273967
Rfx5	200.408	0.596005	0.0003332	0.00351212
Zmat2	1520.28	0.616886	2.9e-08	1.37e-06
Meox2	229.655	0.644638	0.00529408	0.0312031
Srebf1	1187.2	0.650269	1.3e-06	3.6e-05
Smad7	122.694	0.658201	0.00609785	0.0348594
Bola2	107.342	0.673416	0.00143318	0.0111909
Glis2	69.449	0.785236	0.00296769	0.0198264
Carhsp1	226.823	0.910125	4.08e-07	1.37e-05
Id3	204.656	0.9311	4.19e-08	1.92e-06
Cebpa	94.9433	0.992588	0.00132767	0.0106025
Etv4	68.3042	1.01998	0.00365879	0.0233986
Id2	44.2445	1.09137	0.00275862	0.0187504
Smad6	71.1798	1.11258	0.000581557	0.00554846
Tbx2	73.5226	1.11266	0.000330203	0.00349408
Osr1	37.8362	1.31883	0.00119033	0.00970973
Sox10	22.5925	1.32698	0.00454543	0.027728
Plek	38.7713	1.39787	0.000258117	0.00284921
Sox9	37.1097	1.45057	0.000147018	0.00179006
Prdm8	22.7468	1.45233	0.00155138	0.0118571
Plagl1	38.7939	1.48186	0.00139604	0.0109801
Scx	63.8065	1.50739	2.29e-06	5.78e-05
Mkx	15.9336	1.58055	0.00940198	0.0483437
Gli3	41.6141	1.59611	9.7e-05	0.00128107
Meox1	79.0548	1.67841	2.22e-09	1.59e-07
Runx2	17.082	1.71036	0.00148711	0.0114908
Meis2	13.5608	1.74706	0.00646777	0.0363244
Prrx2	12.3645	1.92007	0.00697203	0.0385105
E2f1	18.6542	2.09915	0.000164978	0.00197287
Emx2	9.46434	2.32327	0.00618168	0.0351671
Ikzf1	10.8072	2.35443	0.00148632	0.0114908
Osr2	10.5582	2.5044	0.0010429	0.00879253
